# Supplementary material for: Developmental, cytogenetic and epigenetic consequences of removing complex proteins and adding melatonin during in vitro maturation of bovine oocytes
Source: Front Endocrinol (Lausanne). 2023 Oct 23;14:1280847. doi: 10.3389/fendo.2023.1280847 (PMC10647927; doi:10.3389/fendo.2023.1280847)
Supplement: Supplementary file 2 [file DataSheet_2.xlsx]

## Sheet: Counts
		Replicate 1	Replicate 1	Replicate 1	Replicate 1	Replicate 2	Replicate 2	Replicate 2	Replicate 2	Replicate 3	Replicate 3	Replicate 3	Replicate 3	Replicate 1	Replicate 1	Replicate 1	Replicate 1	Replicate 2	Replicate 2	Replicate 2	Replicate 2	Replicate 3	Replicate 3	Replicate 3	Replicate 3
GeneID	GeneName	-CP-M Post Mat	-CP+M Post Mat	+CP-M Post Mat	+CP+M Post Mat	-CP-M Post Mat	-CP+M Post Mat	+CP-M Post Mat	+CP+M Post Mat	-CP-M Post Mat	-CP+M Post Mat	+CP-M Post Mat	+CP+M Post Mat	-CP-M Pre Mat	-CP+M Pre Mat	+CP-M Pre Mat	+CP+M Pre Mat	-CP-M Pre Mat	-CP+M Pre Mat	+CP-M Pre Mat	+CP+M Pre Mat	-CP-M Pre Mat	-CP+M Pre Mat	+CP-M Pre Mat	+CP+M Pre Mat
ENSBTAG00000000005	GRK3	3	1	0	3	1	3	1	0	1	0	1	2	0	0	1	1	0	0	0	1	1	0	0	1
ENSBTAG00000000008	KCNJ1	0	0	0	0	0	0	0	0	0	0	0	0	0	0	0	0	0	0	0	0	0	0	0	0
ENSBTAG00000000009	FOXF1	0	0	0	0	0	0	0	0	0	0	0	0	0	0	0	0	0	0	0	0	0	0	0	1
ENSBTAG00000000010	UBL7	114	122	132	149	66	80	56	72	62	61	63	64	132	131	130	172	123	127	166	178	158	149	143	177
ENSBTAG00000000011	TDH	0	0	0	2	0	3	1	0	1	0	1	0	0	0	0	1	0	0	0	0	0	0	0	2
ENSBTAG00000000012	TTC33	13	9	12	16	6	18	6	19	14	11	10	7	5	8	8	11	3	2	4	10	11	8	13	9
ENSBTAG00000000013	PRKAA1	51	60	55	85	18	43	30	45	42	43	31	50	46	67	63	63	43	50	68	62	67	66	77	76
ENSBTAG00000000014	TXN2	206	277	283	294	96	186	131	147	146	148	129	123	204	254	259	211	195	182	245	256	266	252	305	298
ENSBTAG00000000015	FOXRED2	0	0	0	0	0	0	0	0	0	0	0	0	0	0	0	0	0	0	0	0	0	0	0	0
ENSBTAG00000000016	LTA	0	0	0	0	0	0	0	0	0	0	0	0	1	0	0	0	0	1	0	1	0	0	0	0
ENSBTAG00000000019	SERINC1	2	4	7	8	10	11	10	12	12	6	10	12	1	3	4	1	1	0	1	0	2	4	2	2
ENSBTAG00000000020	TRPV3	0	0	0	0	0	0	0	0	0	0	0	0	0	0	0	0	0	0	0	0	0	0	0	0
ENSBTAG00000000021	WASHC3	44	63	68	107	22	42	28	35	50	32	49	38	69	125	89	77	53	57	100	100	128	112	121	157
ENSBTAG00000000022	NUP37	46	41	23	44	7	28	18	17	31	36	18	12	27	68	65	47	47	21	58	50	63	78	83	89
ENSBTAG00000000023	RNF2	19	7	16	27	9	27	14	23	21	13	15	16	41	18	23	22	30	30	38	25	25	33	33	31
ENSBTAG00000000024	DYM	180	204	199	207	84	108	92	121	74	80	86	85	290	274	307	335	258	298	344	306	363	341	294	333
ENSBTAG00000000025	RAB6A	393	462	509	569	193	289	296	297	275	277	291	272	205	301	283	285	251	299	294	257	282	284	317	329
ENSBTAG00000000026	VPS33B	56	75	62	85	27	54	27	43	45	39	34	37	93	85	108	101	76	94	104	109	104	124	116	110
ENSBTAG00000000027	IGFL1	0	0	0	0	0	0	0	0	0	0	0	0	0	0	0	0	0	0	0	0	0	0	0	0
ENSBTAG00000000029	LYZL6	0	0	0	0	0	0	0	0	0	0	0	0	0	0	0	0	0	0	0	0	0	0	0	0
ENSBTAG00000000030	RDM1	1	5	3	3	5	1	0	3	2	3	3	2	23	24	40	44	36	28	31	38	23	60	44	55
ENSBTAG00000000031	TRPV4	5	1	12	4	2	3	0	5	3	0	5	2	0	0	0	4	0	0	1	1	2	0	1	1
ENSBTAG00000000032	ABI3	0	0	0	2	0	0	0	0	0	0	0	0	0	0	0	2	0	1	0	0	2	0	0	0
ENSBTAG00000000033	PHOSPHO1	0	0	0	0	0	0	0	0	0	0	0	0	0	0	0	0	0	0	0	0	1	0	0	0
ENSBTAG00000000037	CWC27	141	199	165	228	99	148	104	128	109	124	116	109	181	243	279	307	226	277	283	254	249	231	278	246
ENSBTAG00000000039	SIRT7	97	106	107	143	54	84	69	89	77	78	72	74	63	80	82	86	69	82	108	98	92	80	94	95
ENSBTAG00000000040	MAFG	447	557	460	635	309	524	380	379	443	426	342	318	215	367	277	261	210	232	261	251	286	277	291	294
ENSBTAG00000000042	PYCR1	333	428	419	401	201	211	209	227	183	280	210	180	145	214	281	313	198	261	184	267	217	285	313	293
ENSBTAG00000000044	MYADML2	0	0	0	0	0	0	0	0	0	0	0	0	0	0	0	0	0	0	0	0	0	0	0	0
ENSBTAG00000000046	SURF2	61	79	81	98	26	40	28	28	24	49	30	32	48	65	56	53	43	62	68	61	84	67	88	88
ENSBTAG00000000049	CCDC77	15	25	21	33	19	14	17	27	16	16	12	15	28	26	39	52	27	30	36	39	33	37	40	47
ENSBTAG00000000050	PSMG3	195	185	192	249	85	160	132	98	143	131	102	72	114	201	171	190	161	155	173	169	157	181	179	226
ENSBTAG00000000052	PKNOX2	0	0	0	0	0	0	0	0	0	0	0	0	0	0	0	0	0	0	0	0	0	0	0	0
ENSBTAG00000000053	FILIP1	285	267	403	533	466	547	384	525	548	386	387	467	16	11	17	7	12	20	17	13	17	18	8	11
ENSBTAG00000000054	SNAPC4	11	14	17	19	10	11	7	18	13	19	15	11	7	11	14	9	9	8	12	15	4	18	15	15
ENSBTAG00000000056	STRADA	64	74	116	71	27	59	30	66	47	41	41	42	99	91	129	158	129	139	134	146	127	155	163	136
ENSBTAG00000000057	THBS3	23	27	30	29	10	26	17	15	24	15	13	12	85	84	117	105	92	84	130	116	92	108	105	117
ENSBTAG00000000059	ENSBTAG00000000059	0	0	0	0	0	0	0	0	0	0	0	0	0	0	0	1	0	0	0	0	0	0	0	0
ENSBTAG00000000060	PRDM14	0	0	0	0	0	0	0	0	0	0	0	0	0	0	0	0	0	0	0	0	0	0	0	0
ENSBTAG00000000061	PCDH7	13	5	19	33	9	12	15	24	7	15	36	17	12	17	22	28	27	36	39	29	28	17	39	15
ENSBTAG00000000062	RASL12	0	0	0	0	0	0	0	0	0	0	0	0	0	0	0	0	0	0	0	0	0	0	0	0
ENSBTAG00000000064	FEN1	77	90	64	63	26	63	18	36	32	43	33	23	96	142	148	197	110	136	142	147	135	191	160	206
ENSBTAG00000000065	CRLS1	42	52	55	87	18	32	41	34	31	39	32	31	13	43	27	25	19	21	29	28	41	35	38	44
ENSBTAG00000000066	LRRN4	0	0	0	0	0	0	0	0	0	0	0	0	0	0	0	0	0	0	0	0	0	0	0	0
ENSBTAG00000000067	SDF2L1	82	125	60	121	47	38	55	68	38	65	63	47	14	35	11	29	18	30	21	16	29	27	34	38
ENSBTAG00000000070	F13B	0	0	0	0	0	0	0	0	0	0	0	0	0	0	0	0	0	0	0	0	0	0	0	0
ENSBTAG00000000071	PMP2	0	0	0	0	0	0	0	0	0	0	0	0	0	0	0	0	0	0	0	0	0	0	0	0
ENSBTAG00000000072	TFB2M	243	299	193	321	165	292	209	138	244	234	151	177	99	212	130	103	90	115	121	117	184	138	163	168
ENSBTAG00000000073	LRPAP1	453	481	445	384	220	302	274	256	242	218	209	233	406	516	479	417	456	556	607	490	528	406	435	602
ENSBTAG00000000074	NFIA	78	109	149	110	71	79	89	212	54	56	137	88	122	118	117	67	146	158	142	209	141	93	244	122
ENSBTAG00000000076	RECK	2	1	0	1	1	5	5	5	7	2	4	2	5	5	8	4	5	4	6	9	5	3	4	6
ENSBTAG00000000077	ADSL	258	343	324	344	151	151	125	138	149	155	128	138	271	378	337	392	321	382	343	411	383	375	411	439
ENSBTAG00000000078	GLIPR2	32	37	61	56	13	20	33	27	21	32	34	11	7	27	8	9	6	4	8	11	13	16	20	25
ENSBTAG00000000079	CCSAP	5	7	1	5	7	21	7	4	11	10	8	3	8	3	14	8	10	7	7	11	5	13	12	8
ENSBTAG00000000080	GRWD1	118	128	127	141	74	94	65	56	89	82	85	56	103	151	134	149	127	150	138	131	132	134	184	164
ENSBTAG00000000081	COL4A3BP	200	142	158	214	212	240	178	252	218	203	194	170	154	106	168	144	137	159	159	184	126	132	130	135
ENSBTAG00000000082	KCNJ14	0	0	0	0	0	0	0	0	0	0	0	0	0	0	0	0	0	0	0	0	0	0	0	0
ENSBTAG00000000084	MRPS30	26	39	51	58	11	29	14	23	28	31	17	18	45	95	65	57	39	43	51	56	77	74	71	88
ENSBTAG00000000085	CYP1A2	0	0	0	0	0	0	0	0	0	0	0	0	0	0	0	0	0	0	0	0	0	0	0	0
ENSBTAG00000000087	HSD17B12	542	636	451	537	475	692	364	507	647	675	414	359	210	459	244	233	187	223	241	254	288	253	273	257
ENSBTAG00000000088	ALCAM	13	3	20	25	18	20	27	36	30	32	33	27	4	2	13	13	6	3	6	8	3	10	8	4
ENSBTAG00000000090	SEC31B	43	86	53	52	27	31	26	31	23	24	22	29	64	65	85	109	83	80	88	78	75	83	84	94
ENSBTAG00000000091	NDUFB8	639	656	820	838	344	494	409	498	421	395	436	343	780	930	918	953	719	807	956	888	885	957	973	1081
ENSBTAG00000000092	HIF1AN	18	21	28	16	10	11	13	19	9	17	13	16	21	10	11	8	11	8	12	8	16	10	16	22
ENSBTAG00000000094	ATPAF1	2	4	4	4	3	5	2	0	6	6	4	2	0	1	3	1	0	1	0	3	2	2	0	0
ENSBTAG00000000095	CD274	2	3	2	2	0	5	2	1	4	3	6	1	1	1	0	2	1	1	1	2	2	0	2	0
ENSBTAG00000000097	EFCAB14	43	38	54	79	57	61	54	74	73	60	58	54	17	27	24	23	10	15	28	26	24	26	25	22
ENSBTAG00000000098	SETDB1	15	26	27	25	25	34	22	39	16	27	28	32	18	7	21	28	21	21	19	31	16	13	16	18
ENSBTAG00000000099	CERS2	432	514	401	576	142	360	287	85	367	278	211	187	118	412	225	142	108	112	255	151	341	351	309	359
ENSBTAG00000000100	ENSBTAG00000000100	0	0	0	0	0	0	0	0	0	0	0	0	0	0	0	0	0	0	0	0	0	0	0	0
ENSBTAG00000000102	GPR75	3	0	1	2	1	1	2	2	0	2	0	2	0	1	0	0	1	0	0	0	0	0	0	0
ENSBTAG00000000103	MRPL23	115	174	165	232	97	113	91	124	85	109	85	134	120	193	123	160	153	168	155	168	139	200	166	237
ENSBTAG00000000105	RIT1	179	212	189	165	99	107	100	137	120	115	98	96	106	190	189	149	99	152	146	138	148	169	158	166
ENSBTAG00000000106	FAM69C	0	3	0	0	0	0	0	2	1	1	2	2	2	2	6	2	1	8	5	0	3	2	2	6
ENSBTAG00000000108	KHDC4	197	265	268	356	149	214	160	126	199	150	162	194	78	185	164	136	111	105	176	134	154	198	193	182
ENSBTAG00000000109	NPTXR	0	0	0	0	0	0	0	0	0	0	0	0	0	0	0	0	0	0	0	0	0	0	0	0
ENSBTAG00000000111	UGP2	218	295	386	430	137	186	184	319	195	122	199	227	189	248	219	206	168	176	195	191	247	213	224	243
ENSBTAG00000000113	ARHGEF2	69	65	75	39	33	43	37	42	27	34	66	22	32	43	20	29	17	31	30	40	21	41	44	39
ENSBTAG00000000115	VPS54	119	133	104	111	56	105	68	65	114	99	68	62	93	168	115	99	78	117	135	110	134	122	132	147
ENSBTAG00000000118	ENSBTAG00000000118	0	0	0	0	0	0	0	0	0	0	0	0	0	0	0	0	0	0	0	0	0	0	0	0
ENSBTAG00000000119	ENSBTAG00000000119	0	0	0	0	0	0	0	0	0	0	0	0	0	0	0	0	0	0	0	0	0	0	0	0
ENSBTAG00000000120	USP43	0	0	0	0	0	0	0	1	0	0	1	0	0	0	0	1	0	0	0	1	0	0	1	0
ENSBTAG00000000123	HAO2	0	0	0	0	0	0	0	0	0	0	0	0	0	0	0	0	0	0	0	0	0	0	0	1
ENSBTAG00000000124	DHH	0	0	0	0	1	1	0	0	1	1	0	0	1	2	0	1	0	0	0	0	0	1	0	1
ENSBTAG00000000125	SPATA5	3	7	1	3	8	11	3	7	3	8	4	6	0	1	5	3	5	2	1	5	0	0	2	3
ENSBTAG00000000128	FGF18	1	3	2	1	2	0	0	3	0	1	2	0	0	1	1	0	1	0	0	0	1	1	2	0
ENSBTAG00000000130	TNFSF13	3	6	1	6	2	5	0	4	2	5	1	2	2	3	3	7	2	2	2	5	6	5	5	5
ENSBTAG00000000131	SENP3	62	248	81	305	15	110	91	34	125	66	64	51	27	163	19	15	14	14	17	23	56	49	35	55
ENSBTAG00000000132	EIF4A1	1200	1215	1391	1541	551	878	767	720	733	735	701	677	724	1150	970	910	762	848	909	855	1011	1166	1196	1243
ENSBTAG00000000133	CD68	14	23	16	26	6	11	3	8	8	12	12	1	12	14	37	56	26	17	25	28	22	37	54	27
ENSBTAG00000000134	MPDU1	350	412	387	398	157	205	171	206	187	190	168	154	193	264	286	337	214	267	273	276	253	281	253	282
ENSBTAG00000000137	FRYL	15	14	15	17	24	36	39	63	40	41	49	51	31	17	35	48	39	41	39	49	34	27	33	40
ENSBTAG00000000138	CCDC178	6	12	5	11	8	4	5	8	1	3	10	10	26	34	41	21	19	21	24	21	25	22	29	27
ENSBTAG00000000139	KMT5A	323	405	316	328	200	374	302	233	307	336	245	238	90	180	120	135	93	123	122	106	148	130	121	145
ENSBTAG00000000140	EPHX1	14	18	4	14	7	8	2	2	4	5	8	3	87	106	55	106	79	45	90	88	67	104	69	93
ENSBTAG00000000141	NFU1	344	383	405	465	161	249	204	238	213	235	197	199	358	512	440	490	388	452	487	445	482	431	394	543
ENSBTAG00000000144	ENSBTAG00000000144	0	0	0	0	0	0	0	0	0	0	0	0	0	0	0	0	0	0	0	0	0	0	0	0
ENSBTAG00000000145	ENSBTAG00000000145	0	0	0	0	0	0	0	0	0	0	0	0	0	0	0	0	0	0	0	0	0	0	0	0
ENSBTAG00000000146	FARP1	85	99	122	110	38	77	52	71	52	56	65	39	50	70	56	84	50	41	68	58	46	62	73	78
ENSBTAG00000000147	RIC8B	18	33	18	28	43	38	36	58	33	48	52	42	34	15	20	22	24	22	30	32	14	19	30	11
ENSBTAG00000000149	USP40	40	69	50	48	88	95	68	105	103	130	76	76	97	116	131	156	137	147	167	176	116	108	127	105
ENSBTAG00000000152	RANBP2	281	329	325	357	214	361	237	307	307	315	278	250	219	321	272	305	253	264	284	253	271	292	298	306
ENSBTAG00000000153	LRFN3	33	28	16	44	14	19	10	17	21	16	13	13	86	58	111	123	79	90	108	101	99	102	94	106
ENSBTAG00000000154	IRF2BP1	0	0	0	0	0	0	0	0	0	1	0	0	0	0	0	0	0	0	0	0	0	1	0	0
ENSBTAG00000000156	LGALSL	4	0	3	6	11	17	23	21	13	14	11	6	6	1	5	3	4	8	4	5	2	3	5	3
ENSBTAG00000000157	CCDC138	21	18	15	17	18	21	10	15	22	18	14	19	19	18	27	28	19	30	20	16	16	21	23	19
ENSBTAG00000000158	LY6K	0	0	0	0	0	0	0	0	0	0	0	0	0	0	0	0	0	0	0	0	0	0	0	0
ENSBTAG00000000160	CBS	45	60	49	53	28	40	26	23	37	33	30	26	3	1	22	19	11	12	11	24	13	11	23	10
ENSBTAG00000000161	TMEM40	0	0	0	0	0	0	0	0	0	0	0	0	0	0	0	0	0	0	0	0	0	0	0	0
ENSBTAG00000000162	ANAPC16	76	88	91	102	52	59	38	64	82	46	56	55	121	171	140	188	127	151	200	172	162	175	167	196
ENSBTAG00000000163	DDIT4	453	334	187	238	102	313	79	107	190	207	91	92	520	823	915	496	490	412	866	683	853	764	893	980
ENSBTAG00000000164	GNRH1	0	0	1	1	1	0	0	0	0	0	0	0	0	0	1	1	0	0	0	1	2	2	1	0
ENSBTAG00000000168	ENSBTAG00000000168	1	2	0	3	0	0	0	0	0	0	0	0	2	1	2	1	1	0	0	1	4	2	0	2
ENSBTAG00000000169	ASZ1	17	13	24	1	8	14	8	8	4	6	6	16	21	34	52	8	13	20	16	15	26	10	18	44
ENSBTAG00000000170	GSTT4	0	0	2	1	2	0	0	4	0	0	1	0	6	6	11	3	5	6	7	18	7	5	19	3
ENSBTAG00000000171	ENSBTAG00000000171	0	0	0	0	0	0	0	0	0	0	0	0	0	0	0	0	0	0	0	0	0	1	1	0
ENSBTAG00000000172	PFKFB1	0	0	0	0	0	0	0	0	0	0	0	0	0	0	0	0	0	0	0	0	0	0	0	0
ENSBTAG00000000175	N4BP2	161	153	201	267	235	297	265	337	240	291	261	287	235	175	295	320	273	291	274	263	204	247	255	268
ENSBTAG00000000176	SP3	18	8	11	9	13	28	24	27	21	16	18	15	18	8	20	7	12	13	6	17	6	9	5	12
ENSBTAG00000000177	MSLN	0	1	0	0	0	0	0	0	0	0	0	0	0	0	0	0	0	1	1	0	0	23	0	0
ENSBTAG00000000179	RPUSD1	7	7	5	6	3	2	3	4	1	5	3	7	5	6	11	11	6	10	5	13	14	5	6	9
ENSBTAG00000000181	SUSD3	0	0	0	0	0	0	0	0	0	0	0	0	0	0	0	0	0	0	0	0	0	0	0	0
ENSBTAG00000000182	SPINT2	30	23	45	39	18	28	17	26	21	19	19	19	59	59	103	51	58	91	50	77	116	120	94	138
ENSBTAG00000000183	TRAT1	0	0	0	0	0	0	0	0	0	0	0	0	0	0	0	0	0	1	0	0	0	0	0	0
ENSBTAG00000000184	EIF2AK3	172	236	123	221	88	160	91	101	134	167	91	102	84	162	119	115	95	104	121	92	138	123	117	130
ENSBTAG00000000185	SLC6A14	0	2	3	4	8	4	1	2	5	0	0	15	2	1	8	1	2	1	3	6	2	25	1	1
ENSBTAG00000000186	FLAD1	38	48	46	53	9	16	13	24	12	17	14	21	40	45	47	44	34	39	44	43	60	43	37	48
ENSBTAG00000000188	HS3ST5	70	45	157	131	56	48	73	112	52	42	65	104	79	65	53	27	43	40	59	58	42	44	71	67
ENSBTAG00000000189	LHFPL3	0	0	0	0	0	0	0	0	0	0	0	0	0	0	0	0	0	0	0	0	0	0	0	0
ENSBTAG00000000191	SLC25A20	50	76	61	61	29	33	26	32	39	39	25	27	147	227	160	184	154	154	180	155	181	203	176	200
ENSBTAG00000000195	ENSBTAG00000000195	0	0	0	0	0	0	0	0	0	1	0	1	0	0	0	0	0	0	0	0	0	0	0	0
ENSBTAG00000000197	TRMT10A	33	37	26	40	29	37	36	30	49	38	33	29	56	38	50	90	42	57	73	53	48	45	37	58
ENSBTAG00000000198	ENSBTAG00000000198	0	0	0	0	0	0	0	0	0	0	0	0	1	0	1	0	2	1	0	1	0	0	0	2
ENSBTAG00000000199	PDP1	71	82	53	67	20	40	30	36	29	31	26	17	9	35	17	6	6	6	15	13	27	21	36	30
ENSBTAG00000000201	LTN1	37	51	44	52	78	108	67	94	86	102	89	74	46	27	53	39	48	44	41	59	31	23	33	33
ENSBTAG00000000202	SLC25A19	62	69	42	61	29	44	28	25	23	36	20	21	129	120	172	231	170	173	170	140	216	224	182	165
ENSBTAG00000000203	ATP6V1G1	797	942	846	986	369	546	440	495	428	468	417	422	730	1001	863	908	674	836	985	826	788	936	885	993
ENSBTAG00000000204	TMEM268	64	80	41	58	17	62	20	18	43	32	13	12	49	94	79	99	56	80	71	62	125	85	79	76
ENSBTAG00000000205	MMD	12	15	34	34	37	92	40	45	54	81	35	34	9	12	15	12	13	16	10	7	20	26	11	13
ENSBTAG00000000207	PUDP	334	314	229	269	131	226	170	154	224	186	124	138	171	187	201	165	139	188	213	194	168	218	191	213
ENSBTAG00000000210	ARHGAP31	1	5	5	1	8	7	10	31	5	7	15	10	0	1	1	2	0	1	3	3	0	0	3	1
ENSBTAG00000000211	ENSBTAG00000000211	2	3	1	2	1	4	1	4	0	2	4	0	0	1	1	2	0	0	1	2	0	2	1	1
ENSBTAG00000000212	NADK	21	19	24	42	17	20	10	33	17	21	25	18	11	20	10	15	11	15	20	16	17	20	16	21
ENSBTAG00000000213	TMEM39A	107	199	147	244	49	125	113	68	129	103	86	107	91	176	98	85	96	100	119	109	117	145	104	122
ENSBTAG00000000214	ENSBTAG00000000214	0	0	0	0	0	0	0	0	0	0	0	0	0	0	0	0	0	0	0	0	0	0	0	0
ENSBTAG00000000215	GNB1	1161	1014	1314	1272	559	775	680	835	741	647	678	617	717	907	877	899	721	893	995	939	953	935	1055	1090
ENSBTAG00000000218	MAP2K5	92	96	84	92	58	68	51	73	45	61	43	68	203	211	160	166	187	183	241	185	163	158	169	214
ENSBTAG00000000219	GRIN2B	0	0	0	0	0	0	0	0	0	0	0	0	0	0	0	0	0	0	0	0	0	0	0	0
ENSBTAG00000000220	NEK10	2	0	2	0	1	2	1	4	0	0	2	3	0	6	6	3	6	6	7	7	12	3	7	8
ENSBTAG00000000221	RBM34	57	56	71	65	50	69	52	54	57	60	59	46	49	75	57	51	46	58	52	71	46	53	59	75
ENSBTAG00000000222	ARID4B	2044	2441	1607	2169	1347	1667	1007	1457	1462	1472	1237	1167	979	1112	1322	1385	983	1157	1163	1135	1094	1137	1154	1127
ENSBTAG00000000223	PPM1B	9	6	11	21	20	25	27	40	32	26	30	24	9	5	10	6	6	7	3	9	4	0	5	5
ENSBTAG00000000224	TSPAN15	0	1	1	3	1	1	1	2	0	1	4	0	4	8	1	1	3	6	9	2	2	7	7	7
ENSBTAG00000000225	POLB	169	141	152	158	96	126	71	111	112	114	87	77	131	158	128	173	118	179	138	139	143	176	164	186
ENSBTAG00000000226	DKK4	0	0	0	0	0	0	0	0	0	0	0	0	0	0	0	0	0	0	0	0	0	0	0	0
ENSBTAG00000000228	ENSBTAG00000000228	0	0	0	0	0	0	0	0	0	0	0	0	0	0	0	0	0	0	0	0	0	0	0	0
ENSBTAG00000000229	ENSBTAG00000000229	0	0	0	0	0	0	0	0	0	0	0	0	0	0	0	0	0	0	0	0	0	0	0	0
ENSBTAG00000000231	BMPR1A	71	84	103	106	99	125	97	127	100	108	101	104	99	85	103	118	101	105	113	129	97	95	125	123
ENSBTAG00000000232	OR51D1	0	0	0	0	0	0	0	0	0	0	0	0	0	0	0	0	0	0	0	0	0	0	0	0
ENSBTAG00000000233	OR51E1	0	0	0	0	0	0	0	0	0	0	0	0	0	0	0	0	0	0	0	0	0	0	0	0
ENSBTAG00000000236	YWHAZ	50	32	32	55	87	123	88	116	106	114	105	94	60	62	61	55	47	54	60	71	29	48	44	47
ENSBTAG00000000237	ENSBTAG00000000237	0	0	0	0	0	0	0	0	0	0	0	0	0	0	0	0	0	0	0	0	0	0	0	0
ENSBTAG00000000238	PSD2	0	0	0	0	0	0	0	0	0	0	0	0	0	0	0	0	0	0	0	0	0	0	0	0
ENSBTAG00000000240	AKAP7	170	144	60	116	50	147	47	32	92	73	38	53	37	90	91	97	55	74	58	64	76	61	42	62
ENSBTAG00000000241	STAU1	114	94	90	166	227	243	187	297	204	196	222	185	139	85	158	111	112	112	128	146	78	71	79	89
ENSBTAG00000000242	ENSBTAG00000000242	0	0	1	1	0	1	1	1	2	1	0	1	0	0	0	0	0	0	0	1	0	0	1	1
ENSBTAG00000000243	HEBP2	100	121	167	129	49	123	112	112	100	74	104	80	406	474	408	406	336	467	516	455	455	411	452	521
ENSBTAG00000000244	NRXN2	65	78	71	55	40	64	25	32	32	28	24	38	1205	1385	2144	1877	1058	1351	1286	1759	1794	1846	1854	1673
ENSBTAG00000000245	NHSL1	0	4	0	5	6	4	5	9	2	6	11	7	8	4	3	2	2	3	4	5	2	0	2	3
ENSBTAG00000000246	ME3	24	28	26	40	3	10	29	29	7	14	31	8	9	22	0	0	5	2	12	18	3	2	8	18
ENSBTAG00000000250	HDHD3	27	38	32	63	13	23	23	25	11	17	15	16	55	77	55	56	47	36	55	57	57	67	72	61
ENSBTAG00000000251	ALAD	83	134	80	145	51	53	57	74	24	37	61	67	551	670	655	861	476	482	544	803	548	966	794	840
ENSBTAG00000000252	POLE3	683	687	530	720	300	354	261	312	273	303	258	231	1450	1710	1899	1997	1313	1563	1669	1880	1785	1958	1876	2007
ENSBTAG00000000253	PTPRF	0	0	0	1	0	1	3	1	2	3	0	3	2	2	1	2	0	1	1	1	0	0	0	1
ENSBTAG00000000256	TLE1	3	3	1	4	7	11	0	1	7	10	2	12	6	4	6	8	5	0	4	2	1	7	7	12
ENSBTAG00000000257	MRAP2	0	0	0	1	0	0	0	0	0	0	0	1	0	0	0	0	0	0	0	0	0	0	0	0
ENSBTAG00000000258	ENSBTAG00000000258	0	1	1	4	0	0	1	3	0	0	1	1	5	1	1	5	3	1	1	4	1	5	3	5
ENSBTAG00000000259	CHIA	0	0	0	0	0	0	0	0	0	0	0	0	0	0	0	0	0	0	0	0	0	0	0	0
ENSBTAG00000000260	ZNRF2	128	126	129	201	115	160	112	171	139	145	135	118	42	50	54	35	35	43	54	47	45	51	54	50
ENSBTAG00000000261	FAM228A	0	0	0	0	0	0	0	0	0	0	0	0	0	0	0	0	0	0	0	0	0	0	1	0
ENSBTAG00000000264	RFX6	0	0	0	0	0	0	0	0	0	0	0	0	0	0	0	0	0	0	0	0	0	0	0	0
ENSBTAG00000000265	SYNPR	3	3	12	15	1	4	4	9	2	0	5	11	21	45	35	30	27	25	33	23	40	22	25	46
ENSBTAG00000000266	NAB1	88	76	67	111	66	124	79	86	95	119	87	67	41	59	56	37	38	45	34	27	31	38	42	41
ENSBTAG00000000267	SMG6	12	16	26	29	11	33	24	50	15	21	24	28	17	13	18	20	17	20	16	22	7	12	15	18
ENSBTAG00000000269	ENSBTAG00000000269	25	43	45	44	35	33	37	57	40	39	42	24	62	65	100	88	64	82	96	85	105	85	102	98
ENSBTAG00000000271	MNS1	10	22	2	13	10	13	7	3	7	12	7	1	98	133	114	153	83	101	141	153	90	117	120	103
ENSBTAG00000000273	IL5RA	0	0	0	0	0	0	0	0	0	0	0	0	0	0	0	0	0	0	0	0	0	0	0	0
ENSBTAG00000000274	YKT6	33	46	41	42	14	16	21	19	12	10	24	19	19	31	24	30	26	28	24	29	25	31	29	27
ENSBTAG00000000275	PARP11	92	99	94	114	48	70	60	65	51	46	48	48	130	170	187	207	178	153	193	164	136	190	176	187
ENSBTAG00000000277	IL18	21	29	83	98	13	26	26	77	25	18	78	45	0	2	0	0	2	2	2	1	4	1	26	0
ENSBTAG00000000278	RNF17	0	0	0	0	0	0	0	0	0	0	0	0	0	0	0	0	0	0	0	0	0	0	0	0
ENSBTAG00000000279	RAB26	18	21	7	16	10	7	9	7	12	9	4	14	59	59	65	93	58	59	68	67	75	72	62	87
ENSBTAG00000000280	ENSBTAG00000000280	0	0	0	0	0	0	0	0	0	0	0	0	0	0	0	0	0	0	0	0	0	0	0	0
ENSBTAG00000000281	MND1	47	33	15	39	20	19	16	17	21	22	17	11	126	183	170	185	147	157	201	168	148	181	180	210
ENSBTAG00000000283	CSF1	0	0	0	0	0	0	0	3	0	1	0	0	0	0	0	0	0	0	1	0	0	0	0	0
ENSBTAG00000000284	NAALAD2	0	1	0	0	0	0	3	3	0	0	1	2	1	1	4	3	1	3	1	0	0	1	1	2
ENSBTAG00000000285	GUF1	33	46	33	51	35	34	37	30	23	59	27	30	131	156	138	155	153	151	170	123	158	176	136	171
ENSBTAG00000000286	PFKM	41	48	39	32	16	21	12	15	19	12	14	11	59	61	89	60	58	76	69	50	57	72	72	109
ENSBTAG00000000287	GNPDA2	57	67	99	83	24	62	75	49	60	53	51	50	47	77	39	48	35	61	43	61	79	68	74	80
ENSBTAG00000000288	UPF2	741	1024	717	868	390	448	318	435	360	425	311	346	485	687	712	936	559	601	655	650	720	738	781	722
ENSBTAG00000000289	ASB8	45	58	65	73	29	32	38	39	41	26	29	35	18	40	45	26	26	33	25	29	45	43	39	38
ENSBTAG00000000290	ATP11B	19	10	10	20	30	49	38	37	36	47	44	33	26	12	17	10	22	20	16	22	13	16	19	16
ENSBTAG00000000291	DHTKD1	7	15	6	23	17	14	19	17	13	14	10	21	3	14	10	7	7	9	9	7	11	8	3	12
ENSBTAG00000000292	TCIRG1	50	64	72	40	15	34	23	30	43	24	37	21	50	64	50	64	56	52	52	64	65	56	76	62
ENSBTAG00000000295	CLHC1	39	56	53	109	37	50	54	52	45	31	52	42	136	130	183	206	147	174	174	187	196	163	146	180
ENSBTAG00000000296	IMPDH1	24	45	40	39	19	44	19	17	27	26	14	17	54	53	66	102	43	61	58	62	82	68	54	92
ENSBTAG00000000297	ZNF330	23	33	22	64	23	43	37	45	40	29	36	41	22	25	26	20	18	24	27	28	34	28	22	40
ENSBTAG00000000300	NEXMIF	31	27	14	28	22	32	13	26	16	19	7	13	30	39	33	30	17	13	22	23	16	19	27	33
ENSBTAG00000000301	ENSBTAG00000000301	0	1	0	1	0	0	0	0	0	0	0	0	0	0	1	0	2	0	2	1	1	0	0	0
ENSBTAG00000000305	LMO4	236	267	295	298	126	179	126	150	172	191	148	143	107	142	172	98	94	144	134	146	215	184	213	188
ENSBTAG00000000306	ITK	0	0	0	0	0	0	0	0	0	0	0	0	0	0	0	0	0	0	0	0	0	0	0	0
ENSBTAG00000000308	ITCH	135	134	154	183	159	208	197	220	215	220	168	162	79	86	94	71	90	87	95	100	71	79	92	87
ENSBTAG00000000309	PTPRT	0	0	0	0	0	0	0	0	0	0	0	0	0	0	0	0	0	0	0	0	0	0	0	0
ENSBTAG00000000310	MFAP5	10	29	59	71	3	14	24	32	27	17	29	12	0	0	0	0	0	0	0	0	0	4	4	1
ENSBTAG00000000312	GRINA	491	571	451	336	191	330	201	203	253	243	202	172	231	275	254	295	231	301	290	286	300	254	306	198
ENSBTAG00000000313	NUDT13	2	5	5	13	2	1	5	3	3	1	2	3	9	17	14	15	12	22	16	19	27	19	22	15
ENSBTAG00000000315	ECD	135	136	174	148	58	104	69	103	111	84	84	62	126	161	204	207	170	199	185	191	163	189	213	211
ENSBTAG00000000317	MAPK8IP1	125	91	113	104	62	71	64	86	66	75	60	74	167	144	181	237	201	233	188	192	177	150	189	237
ENSBTAG00000000320	UBAP1	12	26	43	26	16	36	25	45	26	27	34	26	24	32	27	29	31	42	42	41	31	36	34	40
ENSBTAG00000000321	TBL2	39	35	49	36	13	32	23	33	23	20	29	24	38	41	46	35	44	46	49	55	37	44	55	50
ENSBTAG00000000322	CD2AP	42	34	57	65	64	86	59	110	84	89	74	61	28	22	37	33	41	46	39	38	32	26	30	36
ENSBTAG00000000326	ENTHD1	0	0	0	0	0	0	0	0	0	0	0	0	1	0	1	5	1	0	1	0	0	0	0	2
ENSBTAG00000000328	TPPP2	0	1	1	0	0	0	0	1	0	0	0	0	1	5	6	3	2	4	3	4	6	5	7	5
ENSBTAG00000000329	MEGF10	0	0	13	1	2	1	0	0	2	1	0	1	0	0	0	0	0	1	1	0	0	0	0	0
ENSBTAG00000000330	ALDH16A1	116	126	126	134	55	84	58	79	59	65	66	52	143	185	170	199	148	172	163	190	140	155	178	207
ENSBTAG00000000332	ERF	0	0	0	0	0	1	0	0	0	0	0	0	0	0	0	0	0	2	0	0	0	0	0	0
ENSBTAG00000000333	ARHGAP20	98	115	228	272	226	235	303	509	247	205	394	347	13	63	25	32	37	32	26	44	20	30	33	26
ENSBTAG00000000335	HMGB4	0	0	1	0	0	0	0	0	1	0	1	0	0	0	1	0	0	0	0	0	0	0	0	0
ENSBTAG00000000336	ENSBTAG00000000336	0	0	0	0	0	0	0	0	0	0	0	0	0	0	0	0	0	0	0	0	0	0	0	0
ENSBTAG00000000340	ADNP	21	8	27	22	58	87	53	79	63	76	58	62	21	11	15	20	24	23	18	23	18	20	16	15
ENSBTAG00000000341	ISOC1	59	50	87	102	39	31	35	40	40	29	50	31	122	132	170	140	138	191	149	144	170	190	177	207
ENSBTAG00000000342	PLOD3	504	564	540	534	339	408	338	455	420	338	372	342	296	300	386	340	340	374	369	318	368	365	374	380
ENSBTAG00000000343	ZNHIT1	165	166	180	167	98	179	118	161	181	138	145	114	202	172	211	214	160	213	179	228	186	200	230	241
ENSBTAG00000000344	SPACA3	0	0	0	0	0	0	0	0	0	0	0	0	0	0	0	0	0	0	0	0	0	0	0	0
ENSBTAG00000000345	CLDN15	10	14	8	13	5	6	1	1	3	11	2	8	5	5	7	9	5	6	8	4	8	7	5	7
ENSBTAG00000000347	RHOG	86	70	63	71	23	38	26	46	31	25	33	30	109	98	137	139	92	151	131	128	183	160	139	170
ENSBTAG00000000351	OR52E5	0	0	0	0	0	0	0	0	0	0	0	0	0	0	0	0	0	0	0	0	0	0	0	0
ENSBTAG00000000354	PDE6G	3	0	2	1	0	1	0	1	0	1	0	0	1	1	1	0	2	1	2	0	2	2	0	1
ENSBTAG00000000355	OXLD1	47	65	53	44	19	32	30	28	19	29	32	24	64	64	74	57	45	59	82	49	68	66	79	93
ENSBTAG00000000356	CCDC137	71	96	80	119	63	92	37	102	82	103	84	49	34	44	60	66	50	60	56	66	74	77	70	47
ENSBTAG00000000357	PRAG1	0	0	0	0	0	0	0	0	0	0	0	0	0	0	0	0	0	0	0	0	0	0	0	0
ENSBTAG00000000359	EIF3J	795	1025	848	1071	471	608	410	601	473	506	554	459	603	976	794	722	570	709	781	668	885	698	845	843
ENSBTAG00000000360	ENSBTAG00000000360	0	0	0	0	0	0	0	0	0	0	0	0	0	0	0	0	0	0	0	0	0	0	0	0
ENSBTAG00000000362	SPG11	34	56	53	72	23	51	37	42	51	49	41	31	43	48	54	46	38	51	59	43	59	45	56	60
ENSBTAG00000000363	BDP1	560	535	497	743	562	855	536	710	648	711	494	539	435	403	554	541	473	528	573	503	387	414	530	455
ENSBTAG00000000365	TDP2	114	133	116	159	77	128	92	110	108	115	86	98	53	112	81	80	60	89	79	87	89	87	93	95
ENSBTAG00000000368	ENSBTAG00000000368	0	0	0	0	0	0	0	0	0	0	0	0	0	0	0	0	0	0	0	0	0	0	0	0
ENSBTAG00000000369	EPS8	0	0	1	0	0	0	0	0	0	0	1	1	0	0	0	0	0	0	0	0	0	0	0	0
ENSBTAG00000000371	DIS3L	124	114	105	95	45	84	59	81	79	76	65	49	111	125	143	141	103	116	134	133	124	157	124	155
ENSBTAG00000000372	TIPIN	70	106	85	94	66	106	67	61	89	63	59	57	60	87	90	75	70	87	86	95	75	87	88	107
ENSBTAG00000000374	LRRTM4	0	0	0	0	0	0	0	1	0	0	0	0	0	1	0	0	0	0	0	0	0	0	0	0
ENSBTAG00000000375	SSRP1	772	673	696	724	519	810	560	642	626	609	499	511	992	1027	1117	1235	1015	1238	1136	1157	1116	1231	1238	1362
ENSBTAG00000000376	P2RX3	0	0	0	0	0	0	0	0	0	0	0	0	0	0	0	0	0	0	0	0	0	1	0	0
ENSBTAG00000000377	BMX	1	0	2	1	2	2	1	3	4	1	4	0	0	0	0	0	0	0	0	0	0	0	0	0
ENSBTAG00000000379	GOLT1B	33	35	37	61	23	37	26	31	32	25	33	27	29	54	37	39	52	54	53	46	49	59	44	53
ENSBTAG00000000380	SPX	13	9	12	9	8	6	9	5	4	9	3	4	33	39	39	34	19	34	32	44	30	36	43	45
ENSBTAG00000000381	S1PR4	0	0	0	0	0	0	0	0	0	0	0	0	0	0	0	0	0	0	0	0	0	0	0	0
ENSBTAG00000000382	MED27	195	163	210	151	99	137	106	100	96	80	99	123	201	188	184	187	175	237	269	213	174	199	200	210
ENSBTAG00000000385	ZBTB18	3	5	3	8	7	12	11	14	10	9	8	6	0	4	4	8	4	8	5	9	2	4	7	4
ENSBTAG00000000386	ENSBTAG00000000386	1	5	5	5	6	8	6	11	5	10	6	7	2	7	9	10	6	10	10	5	7	6	1	8
ENSBTAG00000000387	NICN1	113	95	136	138	67	77	54	88	70	77	100	78	131	163	170	186	158	192	181	188	186	179	221	222
ENSBTAG00000000389	ZNF212	0	0	0	0	0	0	0	0	0	0	0	0	0	0	0	0	0	0	0	0	0	0	0	0
ENSBTAG00000000390	TPST1	91	100	81	76	52	59	47	44	62	52	51	44	47	112	64	51	41	43	82	62	82	86	83	91
ENSBTAG00000000392	ASCC1	38	49	46	62	17	35	22	29	26	30	38	23	66	57	77	83	56	73	74	72	74	74	64	87
ENSBTAG00000000393	SSPN	4	4	0	4	2	7	1	4	8	8	6	5	16	12	8	10	4	11	10	8	8	10	8	10
ENSBTAG00000000394	BACE2	14	24	44	33	7	23	14	16	20	13	19	13	20	15	33	24	13	26	23	20	28	21	8	18
ENSBTAG00000000395	ADAMTS20	0	0	1	0	0	0	1	2	0	0	0	0	0	0	0	0	0	0	0	0	0	0	0	0
ENSBTAG00000000396	PIM1	0	0	0	1	1	0	0	0	1	0	0	0	0	0	0	0	0	0	0	0	0	0	0	0
ENSBTAG00000000397	CNPY1	0	0	0	0	0	0	0	0	0	0	0	0	0	0	0	0	0	0	0	0	0	0	0	0
ENSBTAG00000000399	NANOS3	1	0	1	1	1	1	5	1	0	1	3	2	0	1	1	0	1	1	0	2	0	1	2	3
ENSBTAG00000000400	KRT85	0	0	1	0	0	0	0	1	0	0	0	0	2	32	6	7	4	2	5	4	2	7	6	5
ENSBTAG00000000401	TTC24	0	0	0	0	0	0	0	0	0	0	0	0	0	2	0	0	0	0	1	0	0	0	0	1
ENSBTAG00000000404	NAXE	264	297	326	363	132	178	167	171	200	172	155	150	266	354	263	327	234	293	325	331	347	308	372	448
ENSBTAG00000000405	VKORC1	387	425	452	593	222	231	257	283	223	233	253	282	354	394	477	406	343	426	463	452	508	515	562	583
ENSBTAG00000000406	GPATCH4	259	258	265	257	113	157	129	120	134	132	110	101	149	232	262	268	208	248	241	253	256	221	270	256
ENSBTAG00000000409	CDC40	388	472	916	993	282	498	687	1100	548	442	744	663	166	233	210	211	167	216	209	192	210	218	245	204
ENSBTAG00000000410	PAX4	0	0	0	0	0	0	0	0	0	0	0	0	0	0	0	0	0	0	0	0	0	0	0	0
ENSBTAG00000000411	HGS	266	313	283	273	143	177	142	167	176	140	147	132	194	235	211	260	231	229	240	230	216	235	253	237
ENSBTAG00000000413	NRTN	21	14	7	18	8	7	12	6	8	17	4	9	14	14	16	11	13	20	15	23	18	10	31	15
ENSBTAG00000000414	FUT6	47	105	23	97	50	11	38	28	12	25	23	87	32	16	39	33	28	46	25	31	41	45	41	35
ENSBTAG00000000415	ERBIN	171	142	165	227	221	308	233	317	246	264	238	254	210	132	219	215	179	203	233	190	148	173	172	181
ENSBTAG00000000417	MRPL12	55	46	82	87	38	39	32	52	41	45	54	30	67	81	120	108	88	103	73	153	110	132	122	168
ENSBTAG00000000418	TOX3	0	0	0	0	0	0	0	0	0	0	0	0	0	0	0	0	0	0	0	0	0	0	0	0
ENSBTAG00000000419	PHEX	2	1	1	1	2	4	1	1	4	3	1	3	14	9	29	17	16	15	9	19	17	24	8	15
ENSBTAG00000000421	EEA1	249	231	312	400	289	291	280	357	266	259	323	317	83	82	115	123	130	114	131	104	75	121	100	106
ENSBTAG00000000422	TSHZ1	0	0	1	1	2	4	2	3	2	0	1	0	0	0	0	0	1	0	0	0	2	1	0	3
ENSBTAG00000000423	RBM4B	12	13	11	11	9	7	7	13	10	6	8	6	19	27	22	30	18	22	30	32	29	26	26	30
ENSBTAG00000000425	ENSBTAG00000000425	2	0	1	2	0	1	2	1	2	1	1	0	0	1	3	1	4	2	3	3	3	2	1	4
ENSBTAG00000000426	ENSBTAG00000000426	0	0	0	0	0	0	0	0	0	0	0	0	0	0	0	0	0	0	0	0	0	0	0	0
ENSBTAG00000000428	BAK1	0	0	0	0	0	0	0	0	1	1	0	0	0	1	0	1	0	0	0	0	0	0	0	0
ENSBTAG00000000429	DGCR2	0	0	0	0	0	0	0	1	0	0	0	1	0	0	0	0	0	0	0	0	0	0	0	0
ENSBTAG00000000431	TRDC	0	0	0	0	0	0	0	0	0	0	0	0	0	0	0	0	0	0	0	0	0	0	0	0
ENSBTAG00000000432	ENSBTAG00000000432	0	0	0	0	0	1	2	0	0	1	4	0	3	3	0	0	0	1	0	0	0	1	12	0
ENSBTAG00000000434	CRYAB	5	4	14	26	4	4	5	13	7	1	20	4	1	1	0	1	1	3	0	0	5	2	68	2
ENSBTAG00000000435	TARBP2	84	76	94	119	43	61	42	58	56	48	57	50	82	80	132	149	98	126	142	112	131	146	128	123
ENSBTAG00000000436	TNFAIP3	4	4	1	2	4	15	3	1	5	6	5	5	1	3	1	0	1	0	1	0	1	0	1	0
ENSBTAG00000000437	FFAR4	0	0	0	0	0	0	0	0	0	0	0	0	0	0	0	0	0	0	0	0	0	0	0	0
ENSBTAG00000000438	GNRHR	0	0	0	0	0	0	0	0	0	0	0	0	0	0	0	0	0	0	0	0	0	0	0	0
ENSBTAG00000000439	SFSWAP	194	251	235	295	172	204	154	271	198	237	193	182	172	202	189	221	179	181	246	214	219	214	237	238
ENSBTAG00000000440	HSPB2	1	0	1	1	0	2	0	2	1	0	4	1	0	0	0	1	1	4	1	0	4	2	4	0
ENSBTAG00000000441	SLC25A53	0	0	0	0	0	0	0	0	0	0	0	0	0	0	0	0	0	0	0	0	0	0	0	0
ENSBTAG00000000442	RBP4	281	301	293	385	157	176	130	141	153	171	177	145	90	112	137	156	89	78	111	134	81	101	132	143
ENSBTAG00000000445	PDE6C	0	1	0	0	0	0	0	0	0	0	0	0	0	0	0	0	0	0	0	0	0	0	2	0
ENSBTAG00000000446	ATP11A	2	6	3	2	4	5	7	1	2	1	3	5	0	0	0	0	0	1	2	0	0	0	0	3
ENSBTAG00000000447	FRA10AC1	228	270	292	330	155	203	150	254	179	154	190	153	335	396	563	536	372	446	538	523	486	516	521	537
ENSBTAG00000000448	BDH1	4	17	11	24	5	7	17	10	15	9	14	7	0	0	0	1	0	0	0	0	1	0	0	1
ENSBTAG00000000451	TMEM126A	206	269	184	301	94	117	110	132	85	109	151	99	144	347	163	204	130	159	206	170	186	229	249	358
ENSBTAG00000000454	TMEM106C	40	85	89	68	24	48	42	86	25	23	54	28	74	131	84	90	80	77	74	82	96	79	102	98
ENSBTAG00000000455	CREBZF	291	374	271	436	181	264	206	233	230	235	175	206	249	257	378	294	237	258	289	297	356	310	345	315
ENSBTAG00000000456	CPB1	0	1	2	0	0	0	1	1	0	0	1	0	1	1	1	2	0	3	0	0	0	1	0	0
ENSBTAG00000000457	CCDC89	0	0	0	0	0	0	0	0	0	0	0	0	0	1	4	2	0	2	2	0	1	2	0	1
ENSBTAG00000000458	DYNC1LI2	260	202	241	376	373	463	375	402	360	385	328	322	87	111	120	111	108	119	130	137	117	129	119	113
ENSBTAG00000000459	POMGNT2	87	87	62	101	43	60	31	49	58	52	44	39	82	78	98	88	78	98	95	95	97	97	95	109
ENSBTAG00000000460	SYTL2	0	0	0	0	0	0	4	3	2	0	8	1	0	0	0	0	0	0	0	0	0	0	0	0
ENSBTAG00000000462	CCDC102A	24	38	29	26	12	17	13	11	11	14	13	17	37	53	47	46	43	53	49	39	45	33	57	54
ENSBTAG00000000469	PPP2CA	406	381	501	500	198	367	294	303	306	267	258	267	265	422	337	322	211	266	289	338	444	389	405	459
ENSBTAG00000000470	IBSP	0	0	0	0	0	0	0	0	0	0	8	0	0	0	0	0	0	0	0	0	6	0	0	0
ENSBTAG00000000472	ZNF570	26	45	38	49	22	21	18	35	44	18	23	28	39	35	40	41	29	34	63	32	43	40	49	34
ENSBTAG00000000473	ATP10D	13	10	20	32	24	47	42	44	36	42	33	27	27	18	25	18	28	17	23	27	15	25	23	18
ENSBTAG00000000475	IMMP1L	4	9	7	9	3	2	3	6	6	2	3	4	3	9	8	8	5	7	10	6	18	14	16	13
ENSBTAG00000000476	THPO	0	2	0	2	1	0	1	1	0	1	0	1	19	15	26	21	10	9	14	17	26	18	26	30
ENSBTAG00000000477	TLR5	0	0	0	0	0	0	0	0	0	0	0	0	0	2	1	2	0	3	5	3	6	1	1	1
ENSBTAG00000000478	LSMEM2	0	0	0	0	0	0	0	0	0	0	0	0	0	0	0	0	0	0	0	0	0	0	0	0
ENSBTAG00000000480	IFRD2	177	229	168	174	97	113	95	82	77	113	105	72	157	211	122	205	180	145	176	183	151	137	226	213
ENSBTAG00000000483	HYAL1	0	1	1	0	0	0	0	1	0	0	0	0	0	0	0	0	0	0	0	0	0	0	0	0
ENSBTAG00000000484	HYAL2	66	80	90	80	29	66	43	46	54	48	52	34	48	94	59	49	50	63	51	60	54	60	77	88
ENSBTAG00000000487	ENSBTAG00000000487	0	0	0	0	0	0	0	0	0	0	0	0	0	0	0	0	0	0	0	0	0	0	0	0
ENSBTAG00000000489	WDR54	24	30	26	34	15	23	8	13	18	19	8	14	75	60	122	122	88	117	68	103	105	126	128	111
ENSBTAG00000000490	RTKN	3	9	8	1	2	3	3	3	1	6	4	3	5	3	11	9	3	7	3	2	11	9	8	9
ENSBTAG00000000492	ASNSD1	229	275	345	367	185	311	191	271	266	246	204	194	146	245	195	177	129	179	240	189	228	202	217	218
ENSBTAG00000000494	PDE4D	3	1	1	4	6	6	4	2	1	1	4	3	0	0	0	0	0	0	0	0	0	0	0	0
ENSBTAG00000000495	MED7	122	148	144	139	74	127	67	112	104	74	90	79	87	125	148	135	108	138	151	142	126	145	176	151
ENSBTAG00000000496	SLC12A8	1	4	1	1	0	0	1	2	0	1	1	0	4	28	3	2	2	6	1	3	0	3	3	5
ENSBTAG00000000497	AKR1A1	319	284	258	346	144	197	159	246	157	116	161	190	478	603	570	609	417	510	542	570	509	611	513	630
ENSBTAG00000000500	PINX1	88	123	86	81	47	62	55	59	53	46	43	39	50	105	64	76	59	84	75	73	63	69	75	69
ENSBTAG00000000501	KLHL13	54	50	65	56	21	38	34	31	38	34	24	27	154	156	195	216	143	194	214	202	178	198	233	221
ENSBTAG00000000502	DAZL	24	25	8	9	5	31	5	5	11	16	2	3	2	1	0	0	0	0	0	0	1	0	0	0
ENSBTAG00000000504	GTF2B	100	129	141	147	43	80	78	72	81	64	105	69	50	137	70	71	50	61	67	77	98	85	102	118
ENSBTAG00000000505	KYAT3	89	124	127	209	42	49	66	75	58	56	58	68	39	117	69	95	56	56	74	76	84	125	88	129
ENSBTAG00000000507	NR4A1	813	1096	514	719	174	590	275	77	439	514	184	225	114	688	376	196	92	57	103	144	388	655	526	344
ENSBTAG00000000510	ATG101	226	241	233	238	101	159	129	138	154	139	116	114	261	248	326	368	215	302	320	279	354	346	327	330
ENSBTAG00000000511	CNST	20	42	36	58	21	32	29	42	41	35	35	28	19	24	23	19	7	17	15	18	15	16	17	21
ENSBTAG00000000512	SNTA1	1	4	3	0	0	1	2	1	3	0	0	1	4	1	6	4	3	4	1	5	5	3	3	4
ENSBTAG00000000516	OTOR	13	7	4	5	0	0	3	4	2	3	3	0	0	0	0	0	0	1	0	0	0	0	0	0
ENSBTAG00000000517	ANKRD29	0	1	0	0	0	0	0	0	0	0	0	0	1	0	1	0	0	0	0	0	1	0	0	0
ENSBTAG00000000518	ENSBTAG00000000518	0	0	0	0	0	0	0	0	0	0	0	0	0	0	0	0	0	0	0	0	0	0	0	0
ENSBTAG00000000520	ATP2B3	0	0	0	0	0	0	0	0	0	0	1	0	0	0	0	0	0	0	0	0	1	0	0	0
ENSBTAG00000000521	PLEKHA8	39	45	57	59	63	79	52	69	71	65	50	43	28	30	15	23	31	18	45	37	28	24	26	26
ENSBTAG00000000522	AHSG	300	276	472	359	145	233	218	307	182	114	220	264	13	23	10	8	6	7	9	11	10	4	14	10
ENSBTAG00000000524	CSTB	3959	3204	4919	3892	1240	2532	3264	3018	2675	1928	2854	1593	719	736	640	704	525	704	938	767	672	686	1287	662
ENSBTAG00000000526	TOPBP1	32	33	42	61	57	97	65	105	110	86	75	63	37	52	52	54	37	38	45	45	36	38	38	59
ENSBTAG00000000527	ZFAND3	454	503	536	579	222	353	364	436	309	291	332	319	470	895	583	509	413	485	686	498	765	814	701	922
ENSBTAG00000000528	MANBAL	0	4	3	9	2	3	0	3	0	2	1	0	0	5	4	8	6	5	3	5	8	5	4	6
ENSBTAG00000000529	BTBD9	4	2	4	1	7	5	5	6	4	3	4	4	3	3	0	1	2	3	1	0	1	1	3	1
ENSBTAG00000000531	ENSBTAG00000000531	0	0	0	0	0	0	0	0	0	0	0	0	0	0	0	0	0	0	0	0	0	0	0	0
ENSBTAG00000000532	EXO5	32	48	57	49	27	31	31	28	21	30	27	32	52	41	48	81	40	36	69	57	60	52	66	44
ENSBTAG00000000533	ZNF684	0	2	0	7	8	5	6	4	4	4	1	5	0	2	3	4	1	2	5	4	2	0	4	2
ENSBTAG00000000534	PNOC	0	0	0	0	0	0	0	0	0	0	0	0	0	0	0	0	0	0	1	0	0	0	0	0
ENSBTAG00000000535	PCNX2	0	0	0	0	0	0	0	0	0	0	0	0	0	0	0	0	0	0	0	0	0	0	0	0
ENSBTAG00000000536	ZNF395	1	4	0	0	1	4	0	0	0	5	0	4	1	2	2	4	1	3	2	2	0	3	2	4
ENSBTAG00000000539	LRRC28	95	117	122	122	65	72	58	66	57	64	57	69	139	134	142	191	151	151	141	160	164	167	170	158
ENSBTAG00000000540	RNF112	0	0	0	0	0	0	0	0	0	0	0	0	0	0	0	0	0	0	0	0	0	0	0	0
ENSBTAG00000000541	NKX2-1	0	0	0	0	0	0	0	0	0	0	0	0	0	0	0	0	0	0	0	0	0	0	0	0
ENSBTAG00000000542	CFAP36	375	433	464	517	207	325	239	312	300	271	270	230	246	501	378	238	221	245	371	317	430	432	417	468
ENSBTAG00000000545	PPP4R3B	282	256	286	323	274	360	308	388	288	352	292	290	312	298	293	334	313	283	370	322	197	250	253	292
ENSBTAG00000000546	TOB1	206	171	204	257	235	266	209	231	328	240	225	241	243	207	286	255	197	251	231	267	237	241	264	226
ENSBTAG00000000548	KLHDC10	54	74	80	80	51	52	57	68	53	37	36	47	102	91	98	100	101	136	131	127	104	128	125	128
ENSBTAG00000000550	ATP5F1D	615	625	636	794	279	369	332	398	344	333	309	275	726	891	717	823	627	756	850	819	820	921	882	1096
ENSBTAG00000000551	SMNDC1	103	90	136	178	135	152	144	204	156	178	181	105	85	55	134	109	93	102	87	108	73	62	61	79
ENSBTAG00000000552	DISP2	0	0	0	0	0	0	0	0	0	0	0	0	0	0	0	0	0	0	0	0	0	0	0	0
ENSBTAG00000000555	ACO1	222	219	172	243	144	193	140	146	150	175	141	143	205	252	202	225	178	225	248	214	221	200	241	256
ENSBTAG00000000558	NEUROD6	0	0	0	0	0	0	0	0	0	0	0	0	0	0	0	0	0	0	0	0	0	0	0	0
ENSBTAG00000000559	PLTP	2	1	0	3	1	1	0	1	0	0	2	1	1	0	2	5	1	2	2	5	3	17	2	2
ENSBTAG00000000560	ENSBTAG00000000560	3	1	1	7	3	4	2	3	3	2	1	3	2	5	0	2	2	2	3	3	4	6	1	6
ENSBTAG00000000561	OCLN	0	0	0	0	0	1	0	1	0	0	0	0	0	0	1	1	0	0	0	0	0	1	0	0
ENSBTAG00000000562	TOMM20	465	480	411	567	176	313	221	254	277	263	253	240	321	584	452	335	269	358	483	429	518	542	595	642
ENSBTAG00000000563	MYD88	155	135	151	153	56	94	85	105	104	79	87	90	125	136	154	158	108	149	176	148	163	198	198	222
ENSBTAG00000000564	NSG2	0	0	0	0	1	0	0	0	0	0	0	0	0	1	0	0	0	0	0	0	0	0	0	0
ENSBTAG00000000565	RFX7	106	138	98	128	72	140	72	80	131	84	63	72	107	166	145	146	99	98	176	105	159	166	201	181
ENSBTAG00000000566	CCDC14	7	1	6	6	4	12	13	19	11	5	6	5	22	13	16	22	15	22	28	16	14	13	13	13
ENSBTAG00000000567	ENSBTAG00000000567	0	0	0	0	0	0	0	0	0	0	0	0	0	0	0	0	0	0	0	0	0	0	0	0
ENSBTAG00000000568	CCDC154	0	0	0	1	0	0	0	0	0	0	0	0	0	0	0	0	0	0	0	0	0	0	0	0
ENSBTAG00000000569	HES1	100	173	237	187	74	93	96	198	106	100	114	105	295	387	463	345	251	307	382	432	421	412	445	441
ENSBTAG00000000570	RET	0	0	0	0	0	0	0	0	0	0	0	0	0	0	0	0	0	0	0	0	0	0	0	0
ENSBTAG00000000571	ARHGAP27	0	0	0	0	0	0	0	0	0	0	0	0	0	0	0	0	0	0	0	0	0	0	0	0
ENSBTAG00000000573	ENSBTAG00000000573	0	0	0	0	0	0	0	0	0	0	0	0	0	0	0	0	0	0	0	0	0	0	0	0
ENSBTAG00000000574	OR10Z1	0	0	0	0	0	0	0	0	0	0	0	0	0	0	0	0	0	0	0	0	0	0	0	0
ENSBTAG00000000575	TNC	37	127	101	421	61	49	93	176	49	70	154	89	0	0	0	1	0	0	0	0	0	0	2	0
ENSBTAG00000000576	ADGRG2	4	3	1	4	16	9	11	7	8	13	5	11	6	1	2	7	7	5	5	0	1	3	2	3
ENSBTAG00000000578	ABHD16A	448	622	339	474	183	282	209	161	248	244	262	173	298	474	430	442	279	339	452	360	473	409	430	439
ENSBTAG00000000579	NIPBL	1000	1035	1008	1188	817	1013	745	1045	880	873	716	716	839	835	1043	1176	967	999	1064	1048	979	996	1003	1005
ENSBTAG00000000580	LY6G6F	0	0	0	0	0	0	0	0	0	0	0	0	2	0	0	0	0	0	0	0	0	0	0	0
ENSBTAG00000000581	DOCK10	3	11	3	4	3	5	7	4	8	1	5	4	0	2	0	4	3	0	2	1	0	2	1	0
ENSBTAG00000000582	LY6G6E	0	0	0	0	0	0	0	0	0	0	0	0	0	0	0	0	0	1	1	0	0	16	0	0
ENSBTAG00000000584	ENSBTAG00000000584	0	0	0	0	0	0	0	0	0	0	0	0	0	0	0	0	0	0	0	0	0	0	0	0
ENSBTAG00000000585	LY6G6C	0	0	1	0	0	0	0	1	0	0	1	0	0	0	0	0	1	4	0	0	0	1	0	0
ENSBTAG00000000586	ENSBTAG00000000586	153	164	162	189	112	161	99	149	147	149	124	135	206	216	228	248	209	226	283	250	207	202	272	267
ENSBTAG00000000588	CHODL	22	26	59	22	7	14	9	35	9	6	17	14	2	2	0	2	1	0	2	2	0	0	4	0
ENSBTAG00000000589	CACNG4	0	0	0	0	0	0	0	0	0	0	0	0	0	0	0	0	0	0	0	0	0	0	0	0
ENSBTAG00000000590	POLE	0	0	0	0	1	1	0	0	2	2	2	0	2	1	1	2	0	0	2	1	0	1	2	1
ENSBTAG00000000593	ST8SIA1	0	0	0	1	0	0	0	0	0	0	0	0	0	0	0	0	0	0	0	0	0	0	0	0
ENSBTAG00000000595	FBN3	0	0	0	0	0	0	0	0	0	0	0	0	0	0	0	0	0	0	0	0	0	0	0	0
ENSBTAG00000000597	TMPRSS15	29	16	39	31	10	16	20	19	18	11	9	17	6	15	9	8	6	2	9	5	5	2	7	6
ENSBTAG00000000598	CST3	740	763	614	760	336	511	368	430	458	430	410	334	492	495	549	598	470	516	579	548	524	597	688	695
ENSBTAG00000000599	CCNI	1307	1314	1541	1582	880	1270	852	1368	1033	959	1006	1060	1639	1704	2580	1748	1891	2333	1903	2081	2525	1827	2058	2518
ENSBTAG00000000601	COL11A2	0	0	0	0	0	0	0	0	0	0	0	0	0	0	0	0	0	0	0	0	1	0	0	0
ENSBTAG00000000602	RXRB	285	373	320	331	159	158	137	157	132	162	103	128	247	261	264	311	215	267	316	266	289	291	288	347
ENSBTAG00000000603	JAM2	395	493	593	853	247	274	362	357	243	240	342	399	252	334	307	350	245	249	310	322	297	356	386	385
ENSBTAG00000000604	GPNMB	7	6	10	15	9	6	3	2	6	4	6	2	6	1	2	7	5	5	4	5	2	2	2	2
ENSBTAG00000000605	ATP5PF	1748	1979	2204	2349	778	1092	969	1194	1022	1058	994	874	1622	2317	2014	2165	1589	2009	2230	1958	2100	2316	2271	2592
ENSBTAG00000000606	SYT10	0	1	2	0	0	0	0	1	0	0	0	0	2	1	2	1	1	1	1	0	2	2	0	0
ENSBTAG00000000607	ABCF2	10	8	9	14	19	20	24	34	32	24	24	17	8	5	5	7	5	9	7	4	7	3	10	8
ENSBTAG00000000608	PRCC	122	104	137	146	73	115	105	115	100	105	80	82	82	137	114	116	72	91	99	115	116	129	129	123
ENSBTAG00000000609	ENSBTAG00000000609	0	1	0	1	0	0	0	0	0	0	1	2	2	3	2	1	0	3	2	2	2	0	1	2
ENSBTAG00000000611	C25H16orf90	0	0	0	0	0	0	0	0	0	0	0	0	0	0	0	0	0	0	0	0	0	0	0	0
ENSBTAG00000000613	ELAVL1	224	228	264	332	193	283	272	293	275	238	258	208	155	233	195	159	146	178	221	219	234	228	189	238
ENSBTAG00000000616	GPR161	5	1	2	3	0	3	1	3	2	1	3	1	2	2	1	4	1	4	4	2	4	0	3	1
ENSBTAG00000000617	ENSBTAG00000000617	0	0	0	0	0	0	0	0	0	0	0	0	0	0	0	0	0	0	0	0	0	0	0	0
ENSBTAG00000000619	KRT74	0	0	0	0	0	0	0	0	0	0	0	0	0	1	0	1	0	0	0	0	1	0	0	1
ENSBTAG00000000620	MCMDC2	0	0	0	0	0	0	0	0	0	0	0	0	1	0	0	0	0	0	0	0	1	0	0	0
ENSBTAG00000000621	CATSPERG	0	3	0	1	0	0	0	0	1	1	0	0	1	2	6	1	3	1	0	1	6	3	0	7
ENSBTAG00000000622	RPS17	6322	5665	6047	6578	3585	4760	3502	4359	3850	3488	3508	3639	6712	6930	7919	7657	6619	7667	7892	8341	8739	8110	9225	9101
ENSBTAG00000000623	ENSBTAG00000000623	9	16	20	30	15	11	13	12	6	14	14	16	150	102	248	377	212	213	226	242	214	302	253	262
ENSBTAG00000000625	SMAD6	0	0	0	0	0	0	0	0	0	0	0	0	0	0	0	0	0	0	0	0	0	0	0	0
ENSBTAG00000000626	STK32A	0	0	0	0	0	0	0	0	0	0	0	0	0	0	0	0	0	0	0	0	0	0	0	0
ENSBTAG00000000628	ENSBTAG00000000628	0	0	1	1	3	1	1	2	0	0	0	0	1	0	3	1	1	2	0	0	1	1	1	1
ENSBTAG00000000629	MMS22L	0	5	1	3	3	1	2	0	2	5	1	2	1	6	3	4	2	3	8	4	4	7	5	5
ENSBTAG00000000630	LSM14A	173	202	228	276	163	254	147	247	207	177	174	175	157	191	206	170	134	149	142	152	193	224	212	204
ENSBTAG00000000632	RAD54B	7	16	4	12	5	10	4	4	6	6	6	9	5	14	11	15	8	13	14	14	8	7	15	10
ENSBTAG00000000634	MLPH	0	0	0	0	0	0	0	1	0	0	0	0	0	0	0	0	0	1	0	0	0	1	0	0
ENSBTAG00000000638	CDT1	12	13	8	7	4	9	6	5	8	9	9	4	45	63	63	114	51	83	68	85	47	86	68	87
ENSBTAG00000000639	APRT	650	745	688	854	294	428	318	380	325	330	324	296	468	556	486	589	481	498	574	622	601	602	689	657
ENSBTAG00000000640	SELENOS	505	587	603	735	301	468	380	391	431	460	405	382	196	458	276	243	196	231	275	243	339	366	321	349
ENSBTAG00000000641	SKAP1	0	0	0	0	0	0	0	0	0	0	0	0	0	0	0	0	0	1	0	1	0	1	0	0
ENSBTAG00000000642	INTS1	164	275	163	161	130	130	84	112	115	125	102	89	783	918	732	805	720	884	811	853	752	643	775	1001
ENSBTAG00000000644	S100A5	0	0	0	0	0	0	0	0	0	0	0	0	2	3	2	2	2	0	0	2	0	0	0	1
ENSBTAG00000000646	ANAPC4	171	211	194	259	82	119	114	173	116	115	140	147	203	289	293	275	190	239	288	266	324	301	318	353
ENSBTAG00000000647	SELENOO	11	18	5	11	6	8	11	14	18	15	17	6	9	13	11	7	3	7	2	9	10	17	9	14
ENSBTAG00000000648	ADAMTS5	0	0	0	0	0	0	0	0	1	0	1	0	0	0	0	0	0	0	0	0	0	0	0	0
ENSBTAG00000000650	TUBGCP6	125	140	117	136	48	53	44	68	58	50	55	32	151	190	166	189	172	185	173	194	171	189	213	226
ENSBTAG00000000653	PPP1R16B	0	0	0	0	0	0	0	0	0	0	1	0	0	0	0	0	0	0	0	0	0	0	0	0
ENSBTAG00000000654	ARMC4	10	17	5	16	12	21	13	19	11	10	17	10	83	50	86	79	96	96	95	83	58	64	78	75
ENSBTAG00000000655	ENSBTAG00000000655	1	3	10	4	4	4	8	10	6	4	5	4	5	2	4	5	1	5	3	2	7	0	2	3
ENSBTAG00000000656	NFATC1	0	0	0	0	0	0	0	0	0	0	0	0	0	0	0	0	0	0	0	0	0	0	0	0
ENSBTAG00000000658	WDR97	11	19	2	9	5	3	0	2	4	2	0	7	4	10	14	12	9	6	12	12	2	7	11	10
ENSBTAG00000000660	FAM83D	19	28	5	10	6	13	1	3	14	7	14	8	58	61	97	131	66	90	92	100	77	115	68	119
ENSBTAG00000000662	TCF20	1	1	3	4	6	5	3	6	6	9	5	5	1	2	1	1	3	3	1	1	3	0	1	1
ENSBTAG00000000664	SLC22A15	0	0	0	0	0	0	0	0	0	0	0	0	0	0	1	0	1	0	0	2	0	0	0	1
ENSBTAG00000000665	HCRT	0	0	0	0	0	0	1	0	0	0	0	0	1	0	1	0	0	1	0	0	0	0	2	0
ENSBTAG00000000666	GHDC	49	40	77	61	17	23	25	32	28	26	32	30	62	64	79	67	70	72	77	88	87	80	122	94
ENSBTAG00000000667	APOL3	0	0	0	0	0	0	0	0	0	0	0	0	0	0	0	0	0	0	0	0	0	0	0	0
ENSBTAG00000000668	SLC22A5	17	25	2	19	16	17	5	4	16	14	11	12	27	34	27	21	28	31	20	26	53	40	52	54
ENSBTAG00000000670	RRP9	76	91	83	77	39	58	47	30	47	46	33	30	84	148	92	125	97	125	105	98	111	73	118	115
ENSBTAG00000000671	PARP3	1	1	0	2	1	4	2	4	1	3	3	6	0	1	1	0	1	0	0	1	3	0	0	1
ENSBTAG00000000672	OTULINL	57	72	142	71	78	92	51	179	92	39	118	104	68	69	65	47	64	72	98	78	102	66	142	99
ENSBTAG00000000675	PGS1	220	226	296	224	115	174	132	156	203	114	154	97	138	130	179	192	118	174	185	138	161	175	195	174
ENSBTAG00000000676	DOP1A	112	169	199	224	153	169	199	255	154	147	182	195	50	44	73	74	65	71	72	77	58	57	74	68
ENSBTAG00000000678	CSDE1	493	581	487	622	381	440	386	494	414	471	410	327	445	586	551	560	439	468	538	491	611	581	619	703
ENSBTAG00000000679	PGM3	113	109	141	210	92	96	109	125	85	87	93	103	56	78	66	76	63	67	70	81	76	81	90	86
ENSBTAG00000000682	ENSBTAG00000000682	68	61	66	51	50	78	56	80	77	64	89	57	77	80	89	104	86	85	94	112	61	57	61	71
ENSBTAG00000000683	WDR37	0	2	9	6	2	4	3	5	4	1	5	3	0	1	0	0	0	0	1	1	0	0	1	1
ENSBTAG00000000684	ARHGEF10L	3	3	0	1	0	0	3	4	0	0	0	0	0	0	0	1	0	0	1	1	0	0	0	0
ENSBTAG00000000686	NANP	45	40	34	57	29	42	35	51	36	38	27	31	35	37	54	56	44	47	45	82	52	53	64	72
ENSBTAG00000000687	POC1B	13	10	7	21	13	30	15	26	16	20	8	19	36	24	31	30	21	28	27	34	32	28	16	40
ENSBTAG00000000688	ENSBTAG00000000688	0	0	0	0	0	0	0	0	0	0	0	0	0	0	0	0	0	0	0	0	0	0	0	0
ENSBTAG00000000690	THEM5	0	0	0	0	0	0	0	0	0	0	0	0	0	0	0	0	0	0	0	0	0	0	0	0
ENSBTAG00000000693	UBE2R2	10	8	12	13	27	39	30	34	53	30	31	35	17	4	14	16	13	11	15	18	5	3	12	13
ENSBTAG00000000694	TAF10	767	964	925	1275	404	642	532	572	588	512	523	482	795	1287	1001	1033	773	934	1004	928	1069	1047	1073	1280
ENSBTAG00000000695	UBAP2	95	68	93	88	81	90	53	100	65	63	63	60	174	107	178	164	178	181	155	205	129	150	161	176
ENSBTAG00000000696	ILK	356	380	426	490	183	262	269	306	244	241	238	207	248	329	321	335	268	275	344	355	300	304	355	369
ENSBTAG00000000697	RRP8	21	19	21	24	15	45	27	41	29	36	19	23	16	20	25	25	28	30	18	24	21	19	20	33
ENSBTAG00000000698	MYO18B	0	0	0	0	0	1	0	0	0	0	0	0	0	0	0	0	0	0	0	0	0	0	0	0
ENSBTAG00000000699	ENSBTAG00000000699	0	0	0	0	1	0	1	2	2	1	0	0	1	0	0	0	1	2	0	1	0	0	0	0
ENSBTAG00000000700	PARVA	1	1	0	0	0	0	0	1	2	1	1	2	0	0	0	0	0	0	0	0	0	0	0	0
ENSBTAG00000000703	ST6GAL2	0	0	0	0	0	0	0	0	0	0	0	0	0	0	0	0	0	0	0	0	0	0	0	0
ENSBTAG00000000704	GUSB	317	411	363	479	157	208	196	265	204	193	227	191	147	187	146	196	152	167	209	194	197	216	230	266
ENSBTAG00000000705	COX7A2L	376	394	473	505	141	294	255	284	279	234	216	221	339	523	459	475	333	380	504	497	592	589	587	623
ENSBTAG00000000706	ADAMTS1	710	601	1120	601	385	515	388	525	376	497	396	299	3	153	11	12	5	7	3	13	5	10	121	7
ENSBTAG00000000707	WISP1	0	0	0	0	1	0	0	0	0	0	0	0	0	0	0	0	0	0	0	0	0	0	0	0
ENSBTAG00000000710	PIP5K1C	77	123	62	91	39	50	39	69	60	56	42	30	85	92	87	68	42	81	109	67	103	87	72	76
ENSBTAG00000000711	NDRG1	571	619	720	508	206	431	407	415	347	328	384	244	26	163	63	70	18	27	24	60	33	114	205	51
ENSBTAG00000000712	FBXW2	247	332	305	349	118	198	143	203	143	146	174	142	221	284	267	231	192	238	222	219	244	235	257	240
ENSBTAG00000000713	AGFG2	99	111	37	49	103	122	56	59	122	125	56	60	15	38	33	25	22	35	23	35	22	21	17	30
ENSBTAG00000000715	ENSBTAG00000000715	166	177	6	41	6	3	59	2	12	14	4	7	3	8	1	0	0	0	0	0	0	0	1	0
ENSBTAG00000000717	PLPP2	65	72	66	99	41	39	38	68	29	40	55	42	7	9	9	6	7	7	4	7	5	19	2	5
ENSBTAG00000000718	TMPRSS9	0	0	0	0	0	0	0	0	0	0	0	0	0	0	0	0	0	0	0	0	0	0	0	0
ENSBTAG00000000719	ENSBTAG00000000719	0	0	0	0	0	0	0	0	0	0	0	0	0	0	0	0	0	0	0	0	0	0	0	0
ENSBTAG00000000720	CTSL	65	76	23	21	19	23	14	15	31	14	15	15	79	133	87	47	62	51	99	127	94	54	105	73
ENSBTAG00000000721	GPATCH1	146	167	154	176	80	120	75	127	100	113	92	83	125	95	133	128	98	120	112	113	125	102	140	135
ENSBTAG00000000725	USP42	157	240	153	156	110	148	66	119	110	121	103	81	102	165	139	188	152	164	151	162	157	131	151	184
ENSBTAG00000000726	OR1J1	0	0	0	0	0	0	0	0	0	0	0	0	0	0	0	0	0	0	0	0	0	0	0	0
ENSBTAG00000000727	RNF169	116	119	108	118	87	102	71	92	83	90	68	60	128	104	165	170	147	172	169	177	151	140	147	164
ENSBTAG00000000728	ZNF597	0	0	0	0	0	0	0	0	0	0	0	0	1	0	0	0	0	0	0	0	0	0	0	0
ENSBTAG00000000730	GCG	0	0	0	0	0	0	0	0	0	0	0	0	0	0	0	0	0	0	0	0	0	0	0	0
ENSBTAG00000000731	WFIKKN2	0	1	0	0	0	0	0	0	0	0	0	0	0	0	0	0	0	0	0	3	0	0	0	0
ENSBTAG00000000735	BCL2A1	0	0	1	1	0	0	0	0	1	0	4	0	0	0	0	0	0	0	1	0	1	2	0	0
ENSBTAG00000000736	LRP8	17	17	14	17	19	17	12	6	20	7	10	10	51	61	18	25	48	68	53	56	32	60	36	56
ENSBTAG00000000737	DMXL2	37	39	28	74	52	59	49	79	49	70	58	76	42	24	60	46	67	48	70	75	33	41	47	52
ENSBTAG00000000738	DAPK1	1	1	5	0	1	2	3	6	2	4	2	3	1	0	0	1	1	4	1	1	2	2	0	0
ENSBTAG00000000742	AMOTL2	0	0	2	6	2	4	8	8	2	4	6	5	2	0	0	0	0	0	0	0	0	0	0	0
ENSBTAG00000000743	MBOAT4	0	0	0	0	0	0	0	0	0	0	0	0	0	0	0	0	0	0	0	0	0	0	0	0
ENSBTAG00000000744	DCTN6	331	340	332	523	116	293	232	163	322	289	161	163	64	121	78	102	52	81	95	91	82	104	99	100
ENSBTAG00000000745	AQP1	0	0	0	0	0	0	0	0	0	0	1	0	0	0	0	0	0	0	0	0	0	0	0	2
ENSBTAG00000000746	KAT2B	21	10	11	22	32	43	24	71	33	39	47	46	1	2	7	6	2	12	11	11	3	3	8	4
ENSBTAG00000000748	GAR1	172	201	193	226	103	112	116	98	133	121	87	87	147	288	216	215	139	176	205	205	216	215	245	195
ENSBTAG00000000749	LMNTD1	0	0	0	0	0	0	0	0	0	0	0	0	0	0	0	0	0	0	0	0	0	0	0	0
ENSBTAG00000000750	MSL2	23	16	16	19	19	40	17	35	29	23	35	18	41	23	37	31	26	35	36	43	14	32	26	27
ENSBTAG00000000751	RRH	1	2	3	1	2	1	2	0	0	4	2	2	0	0	0	1	0	0	0	0	0	0	0	1
ENSBTAG00000000752	SGO1	8	13	6	19	38	24	10	15	25	34	14	8	69	66	95	137	104	106	133	112	78	120	75	112
ENSBTAG00000000753	PIAS4	120	92	132	104	75	92	73	75	100	69	89	66	88	91	90	109	67	90	95	111	99	102	84	103
ENSBTAG00000000754	PPP2R5A	794	751	963	926	562	831	608	760	695	693	664	530	290	391	352	337	286	359	371	334	341	304	369	310
ENSBTAG00000000755	ZFR2	0	0	0	0	0	0	0	0	0	0	0	0	0	1	0	0	1	0	0	0	0	0	1	0
ENSBTAG00000000758	TMEM206	40	58	52	53	12	23	25	38	28	29	24	22	39	64	39	37	28	37	50	41	46	52	60	50
ENSBTAG00000000759	NENF	850	875	904	1104	472	596	539	675	556	510	540	468	1174	1119	1169	1334	1077	1285	1306	1187	1214	1176	1186	1276
ENSBTAG00000000763	ENSBTAG00000000763	0	0	0	0	0	0	0	0	0	0	0	0	0	0	0	0	0	0	0	0	0	0	0	0
ENSBTAG00000000764	GIPC1	64	91	80	109	34	43	43	45	35	33	35	26	64	104	72	88	62	84	68	59	75	83	82	83
ENSBTAG00000000765	PNLIPRP2	0	0	0	0	0	0	0	0	0	0	0	0	0	0	0	1	1	1	0	0	0	0	0	0
ENSBTAG00000000767	DCP2	21	16	14	23	25	49	33	36	48	56	53	34	35	18	32	30	28	42	44	26	24	22	25	15
ENSBTAG00000000770	PGM2L1	9	7	13	24	6	6	14	15	14	13	7	16	38	51	29	24	29	44	52	36	44	28	39	26
ENSBTAG00000000771	DNAJB6	552	577	614	632	316	533	415	508	429	434	431	397	202	388	199	223	154	218	242	247	264	241	275	269
ENSBTAG00000000772	ENSBTAG00000000772	0	0	0	0	0	0	0	0	0	0	0	0	0	0	0	0	0	0	0	0	0	0	0	0
ENSBTAG00000000773	TTC9C	103	123	29	110	56	23	53	51	18	68	53	55	120	131	42	150	102	53	141	121	41	145	114	144
ENSBTAG00000000776	ENSBTAG00000000776	0	0	0	0	0	0	0	0	0	0	0	0	0	0	0	0	0	0	0	0	0	0	0	0
ENSBTAG00000000778	HSP90AB1	4577	4372	4640	5437	4058	4922	3222	4360	3811	4018	3767	3764	8690	7848	9499	9298	8658	9734	8634	10073	10080	8944	9909	10078
ENSBTAG00000000781	HIP1	4	5	1	8	10	9	17	25	10	0	12	13	2	3	1	1	4	3	0	3	2	4	3	3
ENSBTAG00000000782	KDR	52	55	39	54	29	61	51	112	90	11	69	59	0	3	2	0	0	1	0	1	0	3	0	0
ENSBTAG00000000783	TGFA	0	0	0	0	0	0	1	0	1	0	0	0	0	0	0	0	0	0	0	0	0	0	0	0
ENSBTAG00000000784	MTERF4	143	185	184	223	58	94	66	97	71	66	76	61	82	145	159	139	72	96	127	112	171	168	174	182
ENSBTAG00000000785	PASK	36	42	30	31	9	14	10	20	23	12	14	11	53	58	77	87	65	66	79	64	71	67	94	92
ENSBTAG00000000786	NQO2	240	233	162	200	112	198	79	96	99	149	91	78	140	167	172	157	181	210	154	175	196	183	184	216
ENSBTAG00000000789	PPP1R7	144	143	115	101	79	119	53	87	84	66	61	51	195	220	224	235	200	207	224	242	194	234	216	282
ENSBTAG00000000791	CALY	1	0	0	0	1	0	1	0	0	0	0	0	1	0	0	1	0	0	0	0	0	0	1	1
ENSBTAG00000000792	AJAP1	0	1	1	0	0	0	0	0	0	0	9	0	0	0	0	0	0	0	0	0	0	0	0	0
ENSBTAG00000000793	LAMC2	1	1	1	2	2	0	5	3	2	1	5	3	7	2	10	15	7	6	13	13	11	4	10	10
ENSBTAG00000000795	NMNAT2	10	20	12	14	5	3	6	9	6	6	2	3	18	18	22	18	12	15	26	9	17	15	12	14
ENSBTAG00000000797	MRPL9	323	331	367	426	127	225	154	224	179	183	201	168	405	432	411	478	367	424	538	468	554	521	498	577
ENSBTAG00000000799	ICA1	114	99	161	212	91	91	107	138	95	105	100	101	176	219	226	237	178	260	266	257	257	235	252	261
ENSBTAG00000000801	ZNF583	59	51	87	92	35	64	48	73	53	55	50	47	47	69	79	64	43	53	53	54	74	64	60	63
ENSBTAG00000000802	LYVE1	1	0	0	1	0	0	0	0	0	0	0	0	0	0	0	0	0	1	2	2	1	0	0	0
ENSBTAG00000000803	ZNF667	55	65	39	63	23	27	21	37	34	41	21	21	26	23	28	29	29	27	32	26	31	31	27	45
ENSBTAG00000000804	MOB3B	12	19	11	10	4	17	8	3	8	3	3	8	245	181	229	226	179	249	274	237	315	241	255	240
ENSBTAG00000000805	IQCF1	0	0	0	0	0	0	0	0	0	0	0	0	0	0	0	0	0	0	0	0	0	0	0	0
ENSBTAG00000000806	ATAD1	307	528	414	518	105	324	204	170	252	215	279	149	141	371	194	197	131	165	167	152	325	330	256	240
ENSBTAG00000000807	TMED3	418	565	451	668	248	274	255	363	224	272	308	267	386	452	394	451	333	497	466	438	466	436	466	497
ENSBTAG00000000808	COX14	334	403	540	514	170	253	198	292	236	229	235	215	437	583	516	524	384	555	563	538	555	540	566	669
ENSBTAG00000000809	IRX1	0	0	0	0	0	0	1	0	0	0	1	0	0	0	0	0	0	0	0	0	0	0	0	0
ENSBTAG00000000810	COPE	1048	993	1093	1280	480	687	629	678	634	611	548	551	724	964	880	792	767	919	1003	930	879	971	980	1063
ENSBTAG00000000811	DDX49	102	125	126	113	55	71	56	74	53	47	51	46	84	102	117	135	95	119	107	113	104	108	137	126
ENSBTAG00000000812	CD300A	0	0	0	0	0	0	0	0	0	0	0	0	0	0	0	0	0	0	0	0	0	0	0	0
ENSBTAG00000000813	HOMER3	91	69	112	125	36	52	68	88	52	37	73	69	8	3	4	8	3	2	7	8	3	5	31	4
ENSBTAG00000000815	EPHA2	0	0	0	0	0	0	0	0	0	0	0	1	0	0	0	0	0	0	0	0	0	0	0	0
ENSBTAG00000000816	PRDM1	81	59	78	53	17	46	46	24	38	34	27	33	7	11	4	2	3	3	2	3	6	10	13	9
ENSBTAG00000000817	SYNJ2	0	0	0	0	0	0	0	0	0	0	0	0	0	0	0	0	0	0	0	0	0	0	0	0
ENSBTAG00000000818	PLEKHG7	0	0	0	0	0	0	0	0	0	0	0	0	0	0	0	0	0	0	0	0	0	0	0	0
ENSBTAG00000000819	RFX3	1	2	2	1	6	4	1	5	0	1	1	2	3	2	1	2	2	0	3	2	0	3	0	2
ENSBTAG00000000820	GNG11	1	5	0	1	0	1	3	0	0	0	0	0	2	0	0	0	0	0	0	0	1	4	0	1
ENSBTAG00000000821	GPR137C	0	0	0	0	0	0	0	0	0	0	1	0	0	0	0	0	0	0	0	0	0	0	0	0
ENSBTAG00000000824	TSEN54	9	33	17	31	1	12	10	4	5	17	7	8	4	29	8	2	4	3	7	7	18	17	11	17
ENSBTAG00000000825	MRPS26	169	196	183	198	91	116	105	124	96	73	110	87	465	479	555	638	433	530	528	561	503	521	559	590
ENSBTAG00000000827	TAOK1	211	186	186	255	229	338	244	377	293	295	268	215	234	151	255	212	206	209	240	195	141	150	183	167
ENSBTAG00000000828	CAPN6	0	0	0	0	3	0	0	1	1	2	0	0	0	0	0	0	0	0	0	0	0	0	0	0
ENSBTAG00000000829	SHPK	1	0	0	4	2	2	3	2	0	1	1	0	10	3	4	7	8	16	8	5	3	5	9	12
ENSBTAG00000000830	GPR137B	0	0	1	2	0	2	2	0	0	0	0	2	0	0	0	0	0	0	0	1	2	2	0	0
ENSBTAG00000000831	CTNS	20	12	19	12	4	8	6	6	6	7	10	6	17	39	36	34	31	30	34	31	34	45	41	36
ENSBTAG00000000833	TAX1BP3	861	934	1297	1101	367	611	634	796	525	477	760	432	145	228	157	132	137	192	193	177	190	197	289	214
ENSBTAG00000000835	BCAS1	18	24	4	5	1	14	2	6	14	11	4	3	2	1	1	0	1	0	1	2	0	4	2	1
ENSBTAG00000000836	KRT8	1023	955	1602	552	130	726	543	608	469	250	690	241	83	847	72	47	26	52	75	58	47	116	1918	53
ENSBTAG00000000837	PARP1	617	648	724	778	442	581	414	579	527	496	446	427	798	939	1060	1165	825	995	1045	1056	965	1044	1088	1129
ENSBTAG00000000838	CCDC88C	13	10	7	13	8	13	3	10	0	6	5	7	2	1	4	4	5	6	2	5	2	4	12	5
ENSBTAG00000000841	LZTS1	1	4	0	3	9	7	7	7	7	1	3	11	0	0	0	0	0	1	0	0	0	0	0	1
ENSBTAG00000000842	UBASH3B	0	1	0	0	0	1	0	0	1	3	2	0	0	0	0	0	0	0	0	0	0	1	0	0
ENSBTAG00000000843	NDRG2	0	0	1	1	2	0	0	2	2	3	0	1	0	0	0	0	1	2	2	0	1	1	1	3
ENSBTAG00000000845	OLFM3	0	0	0	0	0	0	0	0	0	0	0	0	0	0	0	0	1	0	0	0	0	0	0	0
ENSBTAG00000000848	SNRNP200	556	539	687	576	353	422	325	448	399	427	369	337	369	403	389	499	382	443	463	442	421	433	544	505
ENSBTAG00000000851	CYP20A1	101	96	98	136	72	125	91	110	109	115	81	91	102	103	135	129	106	108	148	141	140	157	142	163
ENSBTAG00000000853	ENSBTAG00000000853	2	1	1	0	2	0	1	2	1	1	1	0	10	3	2	2	3	1	5	4	3	8	8	6
ENSBTAG00000000854	SEC16B	0	0	0	0	0	0	0	0	0	0	1	0	0	0	0	0	0	0	0	0	0	0	0	0
ENSBTAG00000000855	NXN	53	73	81	91	30	30	42	59	30	26	46	44	40	40	29	52	22	38	38	44	36	45	57	49
ENSBTAG00000000856	FBXL6	69	122	66	91	48	55	38	59	43	49	53	44	122	222	184	255	158	159	202	158	173	138	161	202
ENSBTAG00000000857	SLC52A2	318	324	308	365	192	245	177	187	217	236	184	159	349	378	368	438	370	418	412	393	354	402	407	442
ENSBTAG00000000859	SLC38A1	29	24	20	37	100	106	77	78	75	87	67	103	35	31	31	34	24	36	21	29	15	22	14	22
ENSBTAG00000000861	ETV3L	0	0	0	0	0	0	0	3	1	0	0	0	0	0	0	0	0	0	0	0	0	1	0	0
ENSBTAG00000000868	ZFP1	15	10	12	20	2	8	8	9	12	9	4	5	7	14	13	16	10	14	11	10	19	10	11	9
ENSBTAG00000000869	RNF219	0	0	0	0	0	0	0	0	0	0	0	0	0	0	0	0	0	1	0	0	0	0	0	0
ENSBTAG00000000871	TRIM27	155	164	160	176	101	120	113	114	102	106	85	135	114	101	127	113	134	166	152	134	113	114	123	128
ENSBTAG00000000872	ENSBTAG00000000872	0	0	0	0	0	0	0	0	0	0	0	0	0	0	0	0	0	0	0	0	0	0	0	0
ENSBTAG00000000873	SLC13A3	189	225	156	90	56	112	58	94	86	54	71	36	9	23	10	15	7	8	16	17	14	15	33	10
ENSBTAG00000000874	CAST	659	611	813	664	443	733	607	893	611	700	804	490	72	90	74	89	94	87	92	89	86	73	208	76
ENSBTAG00000000875	CEP131	40	51	48	39	20	27	22	31	17	29	25	23	60	55	70	81	78	63	64	63	80	81	84	94
ENSBTAG00000000877	ETFBKMT	20	39	10	20	11	16	11	13	8	15	13	13	4	6	11	11	8	9	8	9	5	10	17	8
ENSBTAG00000000878	RB1CC1	497	498	385	530	433	657	477	641	531	548	437	386	238	200	302	222	189	244	287	275	200	206	239	234
ENSBTAG00000000879	C14H8orf33	166	184	162	211	79	121	79	92	104	99	57	67	163	202	285	275	200	234	218	226	252	254	268	267
ENSBTAG00000000880	GINM1	242	310	208	283	145	283	162	218	231	212	165	161	200	322	187	220	159	211	264	239	235	239	235	260
ENSBTAG00000000885	ENSBTAG00000000885	0	0	0	0	0	2	0	0	0	1	0	0	0	0	0	0	0	0	0	0	0	0	0	0
ENSBTAG00000000886	ENSBTAG00000000886	0	0	0	0	0	0	0	0	0	0	0	0	0	0	0	0	0	0	0	0	0	0	0	0
ENSBTAG00000000888	SPTA1	0	1	0	0	1	0	0	0	0	0	0	0	3	8	23	21	5	11	11	14	15	10	15	10
ENSBTAG00000000892	CGAS	1	1	8	2	0	2	0	2	5	2	3	3	6	2	4	1	3	3	4	5	0	3	3	5
ENSBTAG00000000893	ENSBTAG00000000893	0	0	0	0	0	0	0	0	0	0	0	0	0	0	0	0	0	0	0	0	0	0	0	0
ENSBTAG00000000894	PGK1	1981	1806	1580	2084	721	1142	812	1087	878	593	857	1061	2846	3986	3926	3709	2568	2733	3055	3249	3313	3960	3397	4008
ENSBTAG00000000895	TAF9B	3	9	5	3	0	2	2	2	0	1	0	0	2	3	2	2	1	1	1	3	0	1	2	3
ENSBTAG00000000897	IQGAP2	46	41	80	82	60	112	56	132	102	64	107	57	611	417	741	606	552	737	565	690	534	460	587	585
ENSBTAG00000000898	F2RL2	223	232	389	361	55	199	211	291	238	115	201	120	0	10	4	5	4	7	3	0	0	2	8	4
ENSBTAG00000000899	TMEM17	40	54	63	48	38	53	32	90	48	28	64	46	27	55	53	53	50	57	48	62	44	73	55	73
ENSBTAG00000000900	LRRC8C	0	2	0	3	0	1	1	0	1	0	0	0	2	2	0	0	0	1	2	2	1	1	5	3
ENSBTAG00000000902	OGT	64	112	61	78	29	37	48	64	67	58	50	38	12	39	26	24	25	29	26	26	39	36	36	16
ENSBTAG00000000905	RAB6B	156	187	241	200	75	102	142	202	101	107	155	110	376	490	543	675	359	539	526	463	452	541	486	516
ENSBTAG00000000908	HCAR1	0	0	0	0	0	0	0	0	0	0	0	0	0	0	0	0	0	0	0	0	0	0	0	0
ENSBTAG00000000910	SLC6A7	0	0	0	0	0	0	0	0	0	0	0	0	0	0	0	0	0	0	0	0	0	0	0	0
ENSBTAG00000000911	UBE2H	30	59	71	114	77	101	113	192	80	94	174	108	22	35	21	18	15	21	24	12	15	20	19	19
ENSBTAG00000000913	UQCR10	849	820	1182	1131	420	566	579	645	553	490	509	526	1056	1347	1342	1387	1079	1317	1485	1297	1315	1435	1402	1623
ENSBTAG00000000914	OPRK1	0	0	0	0	0	0	0	0	0	0	0	0	0	0	0	0	0	0	0	0	0	0	0	0
ENSBTAG00000000916	TCTE3	0	0	3	0	0	0	0	0	1	0	1	0	0	0	4	1	0	0	1	2	0	1	0	0
ENSBTAG00000000917	BMP1	0	1	0	0	5	1	3	1	3	2	1	1	0	0	1	0	0	0	1	0	1	0	1	2
ENSBTAG00000000918	ERMARD	99	173	87	140	45	65	60	56	68	63	33	52	168	161	239	257	192	187	206	174	180	170	206	217
ENSBTAG00000000919	HEY2	155	219	196	164	83	87	144	220	76	52	105	175	147	162	137	116	101	150	140	166	138	127	156	178
ENSBTAG00000000920	DNAH17	3	6	1	2	2	2	0	3	1	6	1	2	115	146	127	97	139	168	118	206	180	133	214	175
ENSBTAG00000000923	HOXC13	0	0	0	0	0	0	0	0	0	0	0	0	0	0	0	0	0	0	0	0	0	0	0	0
ENSBTAG00000000924	HOXC12	0	0	0	0	0	0	0	0	0	0	0	0	0	0	0	0	0	0	0	0	0	0	0	0
ENSBTAG00000000925	GLT8D2	0	0	0	0	0	0	0	0	0	0	0	0	0	0	0	0	0	0	0	0	0	0	0	1
ENSBTAG00000000926	ENSBTAG00000000926	0	0	0	0	0	0	0	0	0	0	0	0	0	0	0	0	0	0	0	0	0	0	0	0
ENSBTAG00000000928	SPECC1	1	5	1	0	1	4	0	5	4	2	6	3	1	3	0	0	1	0	0	1	2	1	0	0
ENSBTAG00000000929	ENSBTAG00000000929	0	0	0	0	0	0	0	0	0	0	0	0	0	0	0	0	0	0	0	0	0	0	0	0
ENSBTAG00000000930	ENSBTAG00000000930	0	0	0	0	0	0	0	0	0	0	0	0	0	0	0	0	0	0	0	0	0	0	0	0
ENSBTAG00000000933	CCDC183	1	9	0	2	5	5	2	3	3	4	3	5	6	5	5	1	4	7	5	3	9	7	4	7
ENSBTAG00000000936	SLC39A2	0	0	0	0	0	0	0	0	0	0	0	0	0	0	0	0	0	0	0	0	0	0	0	0
ENSBTAG00000000937	ITPRID2	66	94	73	118	76	85	71	72	63	55	62	74	24	48	27	17	21	21	24	36	35	25	27	30
ENSBTAG00000000939	KIF16B	48	58	31	39	48	77	47	48	36	67	30	33	43	35	53	63	52	35	41	66	35	27	39	39
ENSBTAG00000000940	TBCC	248	284	270	378	100	184	198	244	170	156	153	143	145	204	224	224	147	201	226	217	221	229	206	196
ENSBTAG00000000941	PLEKHB2	116	121	173	164	42	71	122	88	108	75	82	84	61	81	59	64	42	57	68	61	73	77	77	71
ENSBTAG00000000942	SIPA1L2	2	6	0	2	2	2	0	2	2	5	4	0	6	13	8	0	4	8	5	6	8	1	7	4
ENSBTAG00000000943	ZNF286A	91	106	96	90	65	93	61	67	65	71	58	62	73	65	81	71	70	74	79	96	71	98	120	97
ENSBTAG00000000944	LPCAT1	1	0	1	1	2	3	1	3	2	0	2	0	1	0	0	1	0	0	1	0	0	0	1	0
ENSBTAG00000000945	ATP2C2	1	1	0	1	0	0	0	0	0	1	0	0	0	0	0	1	0	2	0	0	0	10	0	0
ENSBTAG00000000946	TLDC1	11	8	11	10	17	17	24	23	14	20	18	16	15	10	16	10	7	11	8	15	3	13	7	19
ENSBTAG00000000948	RAB2A	1241	1435	1389	1657	784	1112	946	1197	1008	939	943	867	796	1083	953	905	758	970	949	905	895	994	1031	1087
ENSBTAG00000000949	DNAJC9	17	14	10	18	15	23	12	20	30	15	21	9	72	50	80	81	47	66	73	85	41	47	54	58
ENSBTAG00000000950	MRPS16	451	472	472	523	159	276	271	272	238	231	202	199	564	724	647	620	454	670	744	624	709	707	708	831
ENSBTAG00000000951	JAKMIP3	1	0	0	0	0	0	0	0	0	0	0	0	1	0	0	0	0	1	0	0	1	0	0	0
ENSBTAG00000000953	ENSBTAG00000000953	0	0	0	0	0	0	0	0	0	0	0	0	0	0	0	0	0	0	0	0	0	0	0	0
ENSBTAG00000000954	ENSBTAG00000000954	0	0	0	0	0	1	0	0	1	0	0	0	0	1	1	2	1	1	2	3	1	1	2	5
ENSBTAG00000000955	RBM41	5	2	13	10	13	14	15	13	16	15	14	9	7	7	9	5	8	6	8	11	3	2	9	7
ENSBTAG00000000957	CDKN2AIP	244	331	303	433	140	230	179	264	229	193	209	207	77	133	126	181	95	107	97	127	112	131	123	105
ENSBTAG00000000958	ZSWIM3	0	0	0	0	0	0	0	0	0	0	0	0	0	0	0	0	0	0	0	0	0	0	0	0
ENSBTAG00000000959	ZSWIM1	5	6	0	6	0	0	3	0	1	3	1	0	14	14	16	9	8	9	13	23	11	19	12	15
ENSBTAG00000000960	SPATA25	0	0	0	0	0	0	0	0	0	0	0	0	0	0	0	0	0	0	0	0	0	0	0	0
ENSBTAG00000000961	NEURL2	19	19	29	22	17	21	8	17	24	8	13	13	17	7	12	14	15	19	18	11	11	19	20	15
ENSBTAG00000000962	STAP1	0	0	0	0	0	0	0	0	0	0	0	0	0	0	0	1	0	0	0	2	0	0	0	0
ENSBTAG00000000963	ENSBTAG00000000963	0	0	0	0	0	0	0	0	0	0	0	0	0	0	0	0	0	0	0	0	0	0	0	0
ENSBTAG00000000964	ENSBTAG00000000964	0	0	0	0	0	0	0	0	0	0	0	0	0	0	1	0	0	0	0	0	0	0	0	0
ENSBTAG00000000965	TNNI3K	0	0	0	0	0	0	0	0	0	0	0	0	0	0	0	0	0	0	0	0	0	0	0	0
ENSBTAG00000000966	ENSBTAG00000000966	0	0	0	0	0	0	0	0	0	0	0	0	0	0	0	0	0	0	0	0	0	0	0	0
ENSBTAG00000000967	DET1	33	51	40	57	14	33	18	29	24	29	21	24	39	71	43	37	34	44	53	35	68	52	52	69
ENSBTAG00000000970	ASIC1	0	0	0	0	0	0	0	0	0	0	0	0	0	0	0	0	0	0	0	0	0	0	1	0
ENSBTAG00000000972	KRTAP10-2	0	0	0	0	0	0	0	0	0	0	0	0	0	0	0	0	0	0	0	0	0	0	0	0
ENSBTAG00000000973	KCNJ15	0	0	0	0	0	0	0	0	0	0	0	0	0	0	0	0	0	0	0	0	0	0	0	0
ENSBTAG00000000974	IARS	156	170	236	229	134	174	161	151	180	170	135	137	108	164	135	143	125	157	144	131	130	135	139	168
ENSBTAG00000000977	CADM1	8	10	16	20	11	15	9	9	16	23	11	18	15	6	6	5	13	10	4	4	9	3	12	10
ENSBTAG00000000978	ASH2L	2	3	1	1	14	14	10	14	10	11	14	2	8	1	8	7	5	16	3	8	5	5	2	4
ENSBTAG00000000979	SMIM19	295	367	300	369	178	225	171	225	203	234	199	164	206	284	219	283	211	262	279	258	212	235	278	301
ENSBTAG00000000981	KLHDC8B	1	6	4	7	0	0	2	1	1	2	2	1	11	12	10	4	13	17	9	11	12	7	9	10
ENSBTAG00000000982	C22H3orf84	0	0	0	0	0	0	0	0	0	0	0	0	0	0	0	0	0	0	0	0	0	0	0	0
ENSBTAG00000000983	ABCC8	0	1	0	0	0	0	0	0	0	0	0	0	15	20	21	34	26	14	17	23	34	35	24	28
ENSBTAG00000000985	RAB10	180	196	216	285	167	258	191	225	248	238	186	156	135	223	157	151	135	179	194	165	193	158	177	194
ENSBTAG00000000986	USH1C	0	0	0	0	2	0	1	0	0	0	0	0	0	3	1	3	2	2	2	3	2	0	2	2
ENSBTAG00000000987	OTOG	0	0	0	0	0	0	0	0	0	0	0	0	0	0	0	0	0	0	0	0	0	0	0	0
ENSBTAG00000000988	BRCA2	28	29	22	22	49	58	19	38	49	63	44	24	70	76	117	163	90	118	130	118	97	83	116	105
ENSBTAG00000000990	PSMA2	280	279	337	318	105	198	179	198	194	208	191	145	159	257	226	245	195	216	227	205	271	241	223	268
ENSBTAG00000000991	MRPL32	20	33	22	33	7	22	14	28	15	15	11	12	22	34	15	23	20	24	37	31	23	31	32	37
ENSBTAG00000000992	BMP10	0	0	0	0	0	0	0	0	0	0	0	0	0	0	0	0	0	0	0	0	0	0	0	0
ENSBTAG00000000993	N4BP2L1	24	14	19	28	9	14	23	6	17	7	14	14	37	21	25	29	24	22	55	19	32	43	25	30
ENSBTAG00000000995	TENT5A	202	209	205	172	87	94	77	123	70	121	167	66	7	49	14	10	11	8	5	10	8	17	25	6
ENSBTAG00000000997	ENSBTAG00000000997	0	0	0	0	0	0	0	0	0	0	0	0	0	0	0	0	0	0	0	0	0	0	0	0
ENSBTAG00000000998	SLC39A6	51	48	64	87	102	202	123	175	162	203	145	115	38	26	24	31	45	40	19	34	25	14	40	23
ENSBTAG00000001000	CA13	22	23	20	43	12	24	20	25	22	15	27	15	0	0	0	0	0	0	0	0	0	0	0	0
ENSBTAG00000001001	ANKRD55	5	2	5	3	3	1	3	1	4	5	15	1	0	1	0	0	0	0	0	0	0	0	1	0
ENSBTAG00000001002	TCF7	118	75	53	44	19	39	25	5	23	31	19	19	77	226	108	100	73	67	116	82	124	127	145	144
ENSBTAG00000001003	CKMT2	0	1	0	0	1	0	0	0	0	1	0	0	0	1	2	2	0	0	3	1	1	9	3	5
ENSBTAG00000001004	ESAM	0	1	0	0	0	0	0	0	0	0	0	0	0	0	0	0	0	0	1	0	0	1	2	0
ENSBTAG00000001005	ZNF280B	5	4	3	2	3	4	1	1	6	1	1	2	1	8	4	6	5	2	5	2	3	5	2	5
ENSBTAG00000001006	HMX3	0	0	0	0	0	0	0	0	0	0	0	0	0	0	0	0	0	0	0	0	0	0	0	0
ENSBTAG00000001007	SLC25A43	3	4	4	4	0	1	2	3	1	0	1	2	0	1	1	1	0	0	1	0	1	1	1	1
ENSBTAG00000001008	PRF1	0	0	0	0	0	0	0	0	0	0	0	0	0	0	0	0	0	0	0	0	0	0	0	0
ENSBTAG00000001009	HCLS1	5	0	1	5	2	1	0	1	0	3	6	2	2	1	3	3	5	2	4	2	3	3	2	0
ENSBTAG00000001010	ADAMTS18	0	0	0	0	0	0	0	0	0	0	0	0	0	0	0	0	0	0	0	0	0	0	0	0
ENSBTAG00000001013	SLC30A5	92	110	123	129	78	117	87	108	120	107	87	84	74	95	71	78	65	102	105	106	72	103	102	111
ENSBTAG00000001014	MAPK7	71	123	58	105	26	68	48	19	55	45	23	33	19	85	39	34	24	40	46	21	55	51	50	67
ENSBTAG00000001015	TM9SF4	142	156	148	192	59	93	80	121	119	91	69	97	104	168	122	109	73	143	120	87	192	150	173	185
ENSBTAG00000001016	NAA35	150	185	177	214	89	127	89	144	123	108	105	94	123	148	166	158	142	149	179	182	181	163	181	210
ENSBTAG00000001017	SLK	91	76	78	102	84	128	100	110	110	116	101	82	133	101	136	173	152	128	145	163	127	105	108	137
ENSBTAG00000001019	GDF10	0	0	0	0	0	0	0	0	0	0	0	0	0	0	0	0	0	0	0	0	0	0	0	0
ENSBTAG00000001020	AKAP3	0	0	0	2	0	0	0	1	0	0	0	0	0	1	1	0	0	1	0	0	1	0	0	1
ENSBTAG00000001021	CYP1A1	0	0	0	0	0	0	0	0	0	0	0	0	0	0	0	0	0	0	0	0	0	0	0	0
ENSBTAG00000001022	AMDHD2	68	122	78	118	61	63	55	62	60	55	67	57	174	227	172	144	130	165	179	158	168	137	117	222
ENSBTAG00000001023	ZNF598	3	6	8	12	9	9	3	13	17	13	7	6	2	5	1	3	5	3	4	5	1	0	6	2
ENSBTAG00000001024	ARID1A	15	8	11	26	23	38	23	47	27	23	38	25	4	5	6	12	8	9	13	20	9	9	18	13
ENSBTAG00000001026	BCO1	0	0	0	0	0	0	1	0	0	0	0	0	0	0	0	0	0	0	1	0	0	0	0	0
ENSBTAG00000001027	SERPINH1	654	817	614	1090	273	621	557	419	553	487	415	361	426	854	579	462	373	469	637	569	672	732	679	815
ENSBTAG00000001028	MAP6	0	0	0	0	0	0	0	0	0	0	0	0	0	0	0	0	0	0	0	0	0	0	0	0
ENSBTAG00000001029	RASGRP2	0	0	0	0	0	0	0	0	0	0	0	0	0	0	0	0	0	0	0	0	0	0	0	0
ENSBTAG00000001030	MTMR3	238	316	283	332	131	239	173	209	222	202	186	149	63	156	103	103	81	94	133	97	112	102	122	134
ENSBTAG00000001032	PYGM	1	0	0	0	0	0	0	0	0	1	0	0	0	1	0	0	0	0	0	1	0	2	0	2
ENSBTAG00000001034	IL18R1	0	0	0	0	0	2	0	0	0	0	0	0	0	0	0	0	0	0	0	0	0	0	0	0
ENSBTAG00000001035	SF1	556	635	531	553	323	384	258	329	318	323	269	230	612	812	706	749	617	714	739	688	750	696	792	818
ENSBTAG00000001036	HIBADH	90	139	146	208	43	84	91	96	95	57	99	75	80	171	88	80	75	86	99	100	151	127	133	173
ENSBTAG00000001037	MAP4K2	10	10	11	21	7	2	5	7	7	4	5	12	25	27	33	28	25	12	27	18	20	32	19	25
ENSBTAG00000001038	SNRPB	1074	1084	1128	1203	531	789	599	622	661	638	566	533	717	903	727	943	688	820	851	901	788	913	924	1001
ENSBTAG00000001041	SAO	0	0	0	0	0	0	0	0	0	0	0	0	0	0	0	0	1	0	0	0	0	0	0	0
ENSBTAG00000001042	MXD1	2	2	3	6	3	14	8	3	5	5	7	3	1	6	2	1	1	5	2	3	1	0	2	1
ENSBTAG00000001043	LUZP2	0	0	0	0	0	0	0	0	0	0	0	0	0	0	0	0	0	0	0	0	0	0	0	0
ENSBTAG00000001044	SUPV3L1	59	109	70	95	43	65	39	38	43	56	42	38	36	93	69	69	44	47	71	60	103	92	97	108
ENSBTAG00000001049	ANOS1	4	3	0	0	0	0	0	0	1	1	0	1	1	0	0	1	0	0	0	0	0	0	0	0
ENSBTAG00000001050	LDLRAP1	6	7	5	5	4	1	5	4	0	4	2	2	9	13	14	9	11	10	17	18	15	16	15	18
ENSBTAG00000001051	OSCAR	0	0	0	1	0	0	0	0	0	0	0	0	0	0	0	0	0	0	0	1	0	0	0	2
ENSBTAG00000001052	ADCY10	0	0	1	2	0	0	1	0	1	0	2	0	1	0	0	0	0	1	0	0	1	1	0	0
ENSBTAG00000001055	HNRNPL	355	351	366	499	146	261	214	206	255	226	198	176	191	325	257	252	148	217	268	242	280	266	258	345
ENSBTAG00000001057	ARFGAP3	1797	1764	1761	2549	1597	2489	1454	1932	2179	2267	1394	1733	550	630	594	502	568	678	617	672	589	638	551	786
ENSBTAG00000001058	SRPK3	1	1	0	0	0	1	0	0	1	1	0	0	1	0	1	0	1	2	0	0	2	1	1	0
ENSBTAG00000001059	IDH3G	366	422	322	375	156	185	132	153	164	184	170	157	422	509	479	497	356	419	445	469	476	438	531	574
ENSBTAG00000001060	CXCR4	191	153	136	96	50	128	32	90	90	156	68	22	4	13	9	7	3	4	1	5	8	4	25	3
ENSBTAG00000001061	PRKCA	0	1	0	1	2	0	6	2	1	3	2	3	0	1	3	0	0	0	0	0	0	0	0	1
ENSBTAG00000001062	PTH2	0	1	0	0	0	0	0	0	1	0	0	0	5	3	9	8	9	5	2	4	3	4	5	6
ENSBTAG00000001063	HOXA4	30	19	13	9	1	12	5	9	2	2	3	15	49	61	13	10	11	24	31	60	49	19	30	55
ENSBTAG00000001066	PILRA	0	1	2	0	0	0	0	0	0	0	1	1	4	0	4	2	3	7	0	4	2	6	1	7
ENSBTAG00000001067	GRM2	0	0	0	0	0	0	0	0	0	0	0	0	0	0	0	0	0	0	0	0	0	0	0	0
ENSBTAG00000001068	ZCWPW1	5	8	4	9	8	5	3	5	8	3	6	10	11	9	15	17	17	4	8	16	8	7	16	13
ENSBTAG00000001069	TP53	180	174	210	202	74	130	93	142	132	110	111	84	229	244	356	284	227	279	330	322	319	338	384	400
ENSBTAG00000001071	WRAP53	18	12	10	19	8	12	9	4	8	13	11	5	13	18	14	20	13	16	22	20	18	29	18	30
ENSBTAG00000001074	SAYSD1	42	46	52	63	27	38	21	33	35	35	26	22	54	61	62	37	44	60	63	52	65	64	43	56
ENSBTAG00000001075	CALB2	62	48	22	63	26	13	15	15	16	36	22	25	50	61	45	114	112	77	116	117	47	127	67	142
ENSBTAG00000001076	NLRP6	0	0	0	0	0	0	0	0	0	0	0	0	0	0	0	0	0	0	0	0	0	0	0	0
ENSBTAG00000001077	OSBPL5	2	2	2	1	0	0	2	5	1	1	1	1	2	2	0	2	1	1	1	0	2	1	2	1
ENSBTAG00000001078	SRL	0	0	0	0	0	2	0	1	0	0	0	0	2	0	1	1	0	0	0	2	1	1	0	1
ENSBTAG00000001079	ENSBTAG00000001079	0	0	1	0	0	0	0	1	0	0	0	0	1	0	0	0	0	0	0	0	0	0	0	0
ENSBTAG00000001080	SPAG17	1	0	0	0	0	0	0	0	0	0	0	0	0	0	0	1	0	0	1	0	0	23	0	0
ENSBTAG00000001081	PALLD	0	0	0	1	0	0	0	0	0	0	0	0	0	0	1	0	0	0	0	0	0	0	0	0
ENSBTAG00000001082	SH2D5	0	0	0	0	0	0	0	0	0	0	0	0	0	0	0	0	0	0	0	0	0	0	0	0
ENSBTAG00000001083	MAP3K20	4	2	2	2	5	13	4	10	6	9	8	7	0	3	0	2	1	1	1	1	2	1	0	3
ENSBTAG00000001084	OR10H1	0	0	0	0	0	0	0	0	0	0	0	0	0	0	0	0	0	0	0	0	0	0	0	0
ENSBTAG00000001085	FAM20A	24	17	13	12	8	10	6	11	8	18	12	5	0	1	0	0	0	0	1	1	0	0	4	0
ENSBTAG00000001086	FHL2	359	439	556	443	189	279	183	281	214	216	302	211	249	712	280	262	250	284	274	248	354	341	453	301
ENSBTAG00000001088	SLC17A8	0	0	0	0	1	0	0	0	0	0	0	0	0	0	0	0	0	0	0	0	0	0	0	0
ENSBTAG00000001090	CCDC173	6	10	18	12	5	3	7	8	2	3	7	6	11	10	19	21	22	12	7	24	26	22	34	21
ENSBTAG00000001092	PHOSPHO2	71	70	99	92	35	61	34	58	39	43	29	36	99	132	118	129	96	109	127	124	151	151	146	205
ENSBTAG00000001093	KLHL23	5	3	5	3	5	4	7	4	4	2	2	1	0	1	1	3	3	1	1	0	2	2	3	1
ENSBTAG00000001094	MTUS2	2	2	0	0	0	1	0	0	2	0	0	0	43	29	25	15	8	14	30	10	24	26	9	26
ENSBTAG00000001096	PRKRA	28	31	35	38	13	21	17	25	23	19	25	22	12	25	24	21	22	16	20	19	19	21	26	21
ENSBTAG00000001097	FKBP7	224	266	274	375	202	235	172	205	221	226	161	213	103	94	149	125	128	154	165	150	207	168	189	201
ENSBTAG00000001098	PLEKHA3	247	275	231	320	231	333	269	306	283	308	240	261	136	182	218	210	167	208	203	178	148	155	151	181
ENSBTAG00000001099	PIANP	0	0	0	0	0	0	0	0	0	0	0	0	0	0	0	0	0	0	0	0	0	0	0	0
ENSBTAG00000001100	IL22RA1	1	3	1	4	0	1	1	1	0	3	10	3	2	1	1	8	3	1	2	5	7	3	11	1
ENSBTAG00000001101	IFNLR1	0	0	0	0	0	0	0	0	0	0	0	0	0	0	0	0	0	0	0	0	0	0	0	0
ENSBTAG00000001102	SERPINB10	1	0	0	0	0	0	0	0	0	0	2	0	0	0	0	0	0	0	0	0	0	0	0	0
ENSBTAG00000001104	CMTM4	35	38	17	32	28	40	13	30	44	33	26	28	50	47	72	39	27	45	63	53	60	53	66	61
ENSBTAG00000001105	ANXA4	234	322	282	352	131	241	167	197	200	140	170	180	394	582	474	339	393	497	526	433	592	438	524	582
ENSBTAG00000001107	CACYBP	661	666	760	779	387	586	496	637	513	479	557	450	731	898	857	848	680	852	904	844	724	852	925	988
ENSBTAG00000001108	GMCL1	103	125	93	116	54	126	71	85	93	97	64	78	80	106	78	74	90	83	90	79	99	91	104	121
ENSBTAG00000001109	MRPS14	190	277	271	332	48	170	173	132	154	132	141	100	102	344	131	125	85	77	167	129	223	229	191	239
ENSBTAG00000001110	SLC16A5	2	1	2	1	0	0	0	0	0	0	1	0	0	0	0	0	0	0	0	0	0	0	0	0
ENSBTAG00000001112	SMOX	24	35	26	21	7	10	14	11	9	8	15	19	44	41	58	53	30	47	51	62	42	33	56	43
ENSBTAG00000001113	NDUFAF7	19	19	22	30	2	15	11	11	14	7	11	9	6	23	8	4	5	4	9	4	14	19	18	17
ENSBTAG00000001114	PRKD3	13	37	19	23	34	43	17	28	31	37	31	23	18	16	20	11	16	13	10	12	19	12	12	7
ENSBTAG00000001116	P4HA2	1188	1171	904	1269	748	1063	713	1024	829	632	762	936	1569	1655	1723	1737	1403	1717	1535	1724	1565	1751	1713	1920
ENSBTAG00000001117	ANKRD50	263	263	231	229	198	411	236	278	365	320	234	234	39	57	43	30	31	51	46	50	32	41	65	50
ENSBTAG00000001119	ANKRD13B	0	0	0	0	0	1	0	0	0	0	0	1	0	0	0	0	0	0	0	0	0	0	0	0
ENSBTAG00000001120	CORO6	0	1	6	20	0	0	1	14	0	2	2	2	1	0	0	3	0	0	0	4	3	2	4	1
ENSBTAG00000001123	SNRNP48	99	78	63	99	65	87	59	89	87	81	70	66	95	72	97	96	89	102	102	105	91	95	106	102
ENSBTAG00000001124	GALC	2	2	3	3	3	7	9	1	9	7	4	6	1	0	0	0	0	1	0	0	0	0	0	0
ENSBTAG00000001125	ADAMDEC1	2	0	0	1	0	0	0	0	0	0	0	0	1	0	1	0	1	2	2	2	0	0	0	1
ENSBTAG00000001126	ENSBTAG00000001126	27	43	33	54	37	73	60	83	78	57	42	64	14	16	17	9	10	19	25	16	22	10	18	19
ENSBTAG00000001128	RNF165	0	1	2	3	0	0	1	2	0	0	4	3	2	2	2	1	1	0	2	0	1	0	1	0
ENSBTAG00000001131	SLC12A9	0	0	1	1	0	2	1	0	0	0	0	1	0	1	0	0	0	1	0	2	0	1	1	0
ENSBTAG00000001132	GTDC1	3	6	9	5	6	8	2	7	6	4	3	5	15	9	18	26	14	21	20	25	19	16	15	16
ENSBTAG00000001133	VWA8	19	28	24	41	25	46	26	72	39	23	39	40	56	56	58	78	67	62	69	88	75	59	83	116
ENSBTAG00000001134	SRRT	847	872	732	856	612	725	438	632	605	652	501	411	857	805	961	1006	865	1073	980	1042	762	930	979	952
ENSBTAG00000001135	C3H1orf194	1	2	1	1	0	0	1	0	0	0	0	0	0	0	1	1	0	0	1	1	0	8	4	1
ENSBTAG00000001136	KIAA1324	0	0	0	1	0	0	0	1	1	0	0	0	0	1	0	0	0	0	0	1	0	1	0	0
ENSBTAG00000001137	CLTA	905	973	817	1080	627	798	652	736	688	642	646	659	1487	1393	1614	1615	1348	1575	1757	1590	1496	1591	1547	1567
ENSBTAG00000001138	UFSP1	25	41	20	32	7	23	3	12	16	8	13	3	36	35	40	43	44	39	49	41	49	47	72	63
ENSBTAG00000001139	ACHE	8	22	8	22	10	4	5	3	4	7	8	5	4	7	12	9	5	9	3	7	2	4	7	9
ENSBTAG00000001140	IAH1	268	255	210	290	77	134	123	143	121	129	122	126	258	389	294	242	199	245	378	305	356	353	354	408
ENSBTAG00000001141	ADAM17	13	9	9	15	18	30	23	32	38	32	22	29	23	11	9	5	8	16	10	12	6	1	5	6
ENSBTAG00000001142	GNE	6	1	2	4	16	11	10	19	17	10	8	12	1	3	3	3	3	5	6	2	1	2	7	5
ENSBTAG00000001143	ENSBTAG00000001143	5	15	15	4	5	24	7	5	11	10	20	9	7	20	9	13	9	23	16	15	12	18	13	9
ENSBTAG00000001144	NAA20	488	580	515	726	314	416	276	386	397	420	254	314	252	403	285	281	242	282	333	297	308	321	301	368
ENSBTAG00000001146	HIVEP2	16	18	11	23	86	74	32	65	65	78	32	75	7	10	12	6	1	6	6	15	4	2	7	5
ENSBTAG00000001150	KCNE1	3	2	2	2	0	0	3	0	0	0	1	1	0	0	0	0	0	0	0	0	0	0	1	0
ENSBTAG00000001151	APLP1	99	98	90	79	43	74	38	50	53	31	44	32	18	26	46	61	16	60	33	45	45	34	40	26
ENSBTAG00000001152	TLE6	3	4	2	8	0	0	4	1	0	3	2	1	6	4	7	6	7	9	6	8	8	3	10	4
ENSBTAG00000001153	TLE2	20	19	6	15	4	5	12	8	8	11	3	6	85	85	114	117	76	92	103	119	117	104	120	125
ENSBTAG00000001154	DGAT2	1	2	0	2	0	1	1	3	1	0	0	0	33	11	7	57	60	4	26	113	6	50	61	61
ENSBTAG00000001156	ST3GAL1	32	17	41	29	44	77	48	42	66	63	51	36	5	4	3	2	0	0	4	5	2	2	8	2
ENSBTAG00000001160	GMEB1	18	8	14	23	21	21	18	17	16	14	17	22	20	22	29	33	17	26	25	22	26	25	21	30
ENSBTAG00000001161	SINHCAF	11	33	26	36	24	47	36	26	31	41	41	38	11	17	12	9	7	8	4	8	7	7	9	12
ENSBTAG00000001163	H2AFY2	41	29	50	35	14	33	15	37	43	33	25	11	25	43	19	19	24	22	47	38	43	42	68	53
ENSBTAG00000001164	ACAD10	6	6	8	7	3	1	2	5	2	5	4	2	6	18	25	20	11	20	19	21	19	39	23	14
ENSBTAG00000001165	AIFM2	99	111	172	147	54	86	58	74	84	68	64	70	87	109	158	193	106	104	116	112	138	157	120	149
ENSBTAG00000001166	HSF5	0	0	0	0	0	0	0	1	1	0	1	0	0	1	0	1	0	0	0	1	0	0	0	0
ENSBTAG00000001168	BRAP	4	4	8	19	22	16	8	18	20	16	13	13	9	6	13	7	11	8	12	14	4	9	10	10
ENSBTAG00000001171	OGFOD1	97	111	136	131	69	98	85	108	90	82	93	84	69	83	89	70	53	65	95	75	98	90	77	99
ENSBTAG00000001173	PLXNA2	0	1	2	2	0	0	0	5	2	1	0	2	0	3	2	1	1	0	2	0	0	1	3	1
ENSBTAG00000001174	MRPL15	96	108	106	139	34	93	47	40	90	70	63	58	77	182	141	109	91	110	130	136	139	117	144	187
ENSBTAG00000001176	LRRN1	0	0	1	0	1	1	0	0	1	0	2	1	3	1	1	2	1	0	1	1	1	0	0	0
ENSBTAG00000001178	USPL1	15	4	13	15	16	33	24	21	33	31	24	15	12	5	17	11	20	16	9	16	6	9	11	8
ENSBTAG00000001179	TEP1	77	116	33	52	50	34	32	28	25	33	24	26	45	49	55	58	56	54	67	73	49	53	65	74
ENSBTAG00000001181	RPS6KC1	404	444	467	480	224	346	261	286	273	246	257	235	394	510	560	530	385	531	520	574	542	555	503	529
ENSBTAG00000001182	2020-09-07	1195	1007	1226	1388	825	1263	874	1089	1072	989	869	864	809	845	1059	901	779	939	977	846	896	860	881	1046
ENSBTAG00000001183	KLHL33	0	0	0	0	0	0	0	0	0	0	0	0	0	0	0	0	0	0	0	0	0	0	1	0
ENSBTAG00000001185	KMT5B	10	6	12	17	16	29	17	24	22	22	22	10	8	10	14	11	14	16	13	17	6	3	7	7
ENSBTAG00000001186	SH2D4A	39	42	55	39	18	49	30	59	38	32	33	15	0	3	0	0	0	2	1	1	0	2	0	0
ENSBTAG00000001187	RASL10A	1	0	1	2	0	0	0	0	2	0	0	3	0	0	1	0	0	0	0	1	0	0	1	1
ENSBTAG00000001188	ROM1	39	41	39	50	12	20	13	14	23	11	13	16	29	34	27	35	30	34	26	24	32	31	36	35
ENSBTAG00000001189	AP1B1	325	338	295	389	167	244	179	222	230	199	193	183	282	327	292	338	239	324	337	274	291	347	304	356
ENSBTAG00000001191	CCL17	0	0	0	0	0	0	0	0	0	0	2	0	0	0	0	0	0	0	0	0	0	0	0	0
ENSBTAG00000001192	STX12	16	24	26	47	29	30	31	42	23	31	35	22	13	25	19	22	20	22	19	15	28	20	23	22
ENSBTAG00000001193	UNC93B1	114	133	104	85	44	75	47	68	58	52	65	36	77	120	72	88	59	72	87	96	89	87	82	72
ENSBTAG00000001195	KCNH4	0	0	0	0	0	0	0	0	0	0	0	0	0	0	0	0	0	0	0	0	0	0	0	0
ENSBTAG00000001197	SLAMF7	3	0	3	5	1	1	1	0	0	0	1	0	0	0	1	0	2	0	0	1	0	0	1	0
ENSBTAG00000001198	GIMAP7	1	0	0	0	0	2	0	2	0	1	2	0	0	0	0	0	1	0	0	0	0	1	0	0
ENSBTAG00000001199	DAP3	79	94	83	92	29	61	33	43	57	47	43	36	74	77	83	101	72	104	110	99	105	89	114	85
ENSBTAG00000001204	JCAD	2	0	0	0	0	0	1	0	0	1	1	0	2	0	0	0	0	0	1	0	1	0	0	0
ENSBTAG00000001206	LCN15	0	0	0	0	0	0	0	0	0	0	0	0	0	0	0	0	0	0	0	0	0	0	0	0
ENSBTAG00000001207	SERPINB8	101	118	96	91	50	71	61	68	71	43	99	45	27	58	23	36	19	27	30	20	17	36	55	33
ENSBTAG00000001209	PHLDB2	12	8	11	11	11	25	7	13	18	19	28	11	0	3	5	11	1	5	7	3	4	6	6	7
ENSBTAG00000001210	ENSBTAG00000001210	0	0	0	0	0	0	0	0	0	0	0	0	0	0	0	0	0	0	0	0	0	0	0	0
ENSBTAG00000001212	SSR2	1137	1163	1297	1316	562	730	634	713	679	659	677	593	1100	1141	1280	1261	1002	1168	1349	1291	1464	1462	1499	1666
ENSBTAG00000001213	ENSBTAG00000001213	0	0	0	0	0	0	0	0	0	0	0	0	0	0	0	0	0	0	0	0	0	0	0	0
ENSBTAG00000001214	ENSBTAG00000001214	0	0	0	0	0	0	0	0	0	0	0	0	0	0	0	0	0	0	0	0	0	0	0	0
ENSBTAG00000001219	ENSBTAG00000001219	0	0	0	0	0	0	0	0	0	0	0	0	0	0	0	0	0	0	0	0	0	0	0	0
ENSBTAG00000001221	NKX3-1	0	0	0	0	0	0	0	0	0	0	0	0	0	0	0	0	0	0	0	0	0	0	0	0
ENSBTAG00000001223	CAAP1	32	15	24	35	44	63	48	71	47	47	55	50	17	23	22	30	21	39	26	25	21	29	24	24
ENSBTAG00000001224	ATP9B	58	73	76	71	52	56	53	51	57	46	38	42	67	69	84	86	82	94	101	88	81	96	98	109
ENSBTAG00000001225	RBM14	246	207	243	230	120	173	148	125	178	149	111	85	180	256	253	262	219	231	270	243	237	270	268	283
ENSBTAG00000001228	CEND1	4	3	13	6	3	5	2	9	1	6	11	2	0	4	3	4	2	1	3	5	2	4	3	12
ENSBTAG00000001229	SLC25A22	16	27	27	37	11	21	12	8	21	12	10	9	19	25	37	63	33	29	29	37	33	38	37	62
ENSBTAG00000001231	CDHR1	0	0	0	0	0	0	0	0	0	0	0	0	0	0	0	0	0	0	0	0	0	0	0	0
ENSBTAG00000001233	MPZL3	4	6	4	7	6	2	8	3	5	3	0	4	19	21	16	23	16	15	21	12	13	28	23	20
ENSBTAG00000001235	CD200R1L	0	0	0	0	0	0	0	1	0	0	0	0	0	0	0	0	0	0	0	0	0	0	0	0
ENSBTAG00000001241	ISL1	2	8	12	6	2	12	3	5	9	6	4	6	0	0	0	0	0	0	0	0	0	0	0	0
ENSBTAG00000001242	ADRB1	0	0	0	0	0	0	0	0	0	0	1	0	0	0	0	0	0	0	0	0	0	0	0	0
ENSBTAG00000001243	AP3M2	0	0	0	0	0	0	0	0	1	0	0	0	0	0	1	0	1	0	0	2	0	1	2	1
ENSBTAG00000001244	PLAT	2755	3633	3305	4877	1842	2184	2991	3307	1616	2160	2684	2539	15	95	36	13	19	46	17	19	18	84	299	41
ENSBTAG00000001246	ATP1A1	147	146	157	180	243	283	210	336	234	229	237	228	256	307	155	217	192	242	233	250	188	183	224	172
ENSBTAG00000001247	LECT2	0	0	0	0	0	0	0	0	0	0	0	0	0	0	0	0	0	0	0	0	0	0	0	0
ENSBTAG00000001249	SULT1B1	0	0	0	0	0	0	0	0	0	0	0	0	0	0	0	0	0	0	0	0	0	0	0	0
ENSBTAG00000001250	TFAP2A	0	0	0	1	0	0	0	0	0	0	0	0	0	0	0	0	1	0	0	0	0	1	0	0
ENSBTAG00000001252	HIVEP1	25	28	13	30	31	44	24	29	34	56	26	26	17	13	30	25	25	19	24	37	14	10	22	23
ENSBTAG00000001254	ANKRD46	83	128	120	160	33	109	70	37	86	70	55	60	55	162	100	88	66	68	90	98	115	115	106	151
ENSBTAG00000001255	CRYBB3	0	0	0	0	4	1	0	1	0	0	0	0	0	0	0	0	0	0	0	0	0	0	0	0
ENSBTAG00000001257	AGTPBP1	56	63	39	52	38	42	32	46	45	27	40	37	19	23	20	22	16	26	22	34	16	25	27	21
ENSBTAG00000001258	TMEM50B	420	451	334	438	219	328	258	247	271	273	197	232	193	269	197	197	183	261	248	221	228	220	255	265
ENSBTAG00000001260	PINLYP	0	0	0	0	0	0	0	0	1	0	0	0	0	0	1	0	0	0	0	0	0	0	0	0
ENSBTAG00000001262	IRGQ	0	0	0	0	3	3	3	0	2	1	2	1	0	0	0	0	0	0	0	0	0	0	0	0
ENSBTAG00000001265	HRG	0	0	0	0	0	0	0	0	0	0	0	0	0	0	0	0	0	0	0	0	0	0	0	0
ENSBTAG00000001269	TMEM165	289	213	278	420	436	481	465	699	459	379	458	565	64	62	77	78	75	67	56	85	60	55	64	80
ENSBTAG00000001271	PLG	0	0	0	0	0	0	0	0	0	0	0	0	0	0	0	0	0	0	0	0	0	0	0	0
ENSBTAG00000001273	NLRP3	1	0	0	0	1	1	0	0	0	0	3	4	0	0	0	0	0	0	0	0	0	0	0	0
ENSBTAG00000001274	PPM1L	0	0	1	0	0	0	0	0	1	0	2	0	0	0	1	0	0	0	0	0	1	1	0	0
ENSBTAG00000001279	MPP2	7	4	1	7	5	9	12	15	8	5	6	12	1	1	0	0	0	0	1	0	0	0	1	0
ENSBTAG00000001280	CLPB	21	23	24	33	12	15	11	15	18	8	10	7	27	23	23	26	29	30	28	34	18	36	45	29
ENSBTAG00000001282	RALGAPA1	133	137	122	199	223	254	190	281	243	226	211	225	165	165	183	178	165	200	196	200	146	122	150	158
ENSBTAG00000001283	RIC1	12	21	18	25	34	39	57	54	37	38	44	48	10	6	10	3	11	12	11	10	8	8	9	4
ENSBTAG00000001286	ELMO3	7	9	4	7	8	6	4	3	1	3	4	5	17	16	21	22	24	25	24	27	28	22	23	32
ENSBTAG00000001287	ENSBTAG00000001287	0	0	0	0	0	0	0	0	0	0	0	0	0	0	0	0	0	0	1	0	0	0	0	1
ENSBTAG00000001288	MAOB	3	6	6	7	5	3	1	11	1	1	2	6	3	20	17	9	4	7	7	6	3	2	14	4
ENSBTAG00000001289	MRPL18	288	333	351	423	135	218	196	168	188	190	170	149	228	343	279	297	207	257	345	284	332	381	351	371
ENSBTAG00000001290	TUBD1	7	17	23	21	6	21	15	8	12	8	15	11	4	10	12	11	8	7	7	12	9	9	10	8
ENSBTAG00000001291	ENSBTAG00000001291	0	0	0	0	0	0	0	0	0	0	0	0	0	0	0	0	0	0	0	0	0	0	0	0
ENSBTAG00000001292	LTF	102	134	61	59	27	62	46	40	43	29	44	36	139	176	142	121	116	147	156	131	150	354	350	181
ENSBTAG00000001293	MAATS1	0	0	0	1	0	2	0	1	0	0	1	1	2	0	3	1	1	5	2	1	2	2	1	2
ENSBTAG00000001294	PPP1R15A	81	127	99	126	40	53	39	44	45	55	55	44	114	169	184	206	101	109	110	120	217	256	208	160
ENSBTAG00000001295	DEPDC5	72	65	97	74	35	79	30	40	79	62	49	31	59	68	104	89	62	105	82	139	117	98	110	92
ENSBTAG00000001296	TMEM50A	866	961	1034	1229	383	752	535	665	618	576	630	490	580	879	703	582	471	732	787	744	997	773	873	813
ENSBTAG00000001297	ENSBTAG00000001297	0	0	0	0	0	0	0	0	0	0	0	0	0	0	0	0	0	0	0	0	0	0	0	0
ENSBTAG00000001298	STAMBPL1	59	63	64	62	36	56	19	44	53	46	39	37	295	365	421	362	309	382	416	331	454	457	413	476
ENSBTAG00000001299	CYP7B1	0	0	0	0	0	0	0	0	0	0	1	0	0	0	0	0	0	0	0	0	0	0	0	0
ENSBTAG00000001301	LRRC32	0	0	0	0	0	0	0	0	0	0	0	0	0	0	0	0	0	0	0	0	0	0	0	0
ENSBTAG00000001302	MRPS28	113	124	140	141	67	100	106	105	84	89	81	75	93	145	153	153	116	126	129	142	155	154	118	182
ENSBTAG00000001303	HSPB8	0	1	0	0	0	0	0	0	0	0	0	0	0	0	0	0	0	0	0	0	0	14	0	0
ENSBTAG00000001305	ATP2B2	0	0	0	0	0	0	0	0	0	1	0	0	0	0	0	0	0	0	0	0	0	0	0	0
ENSBTAG00000001306	FXN	76	76	67	71	37	45	25	29	37	36	21	17	78	109	103	109	70	95	118	72	113	95	119	135
ENSBTAG00000001308	ENSBTAG00000001308	0	0	0	0	0	0	0	0	0	0	0	0	1	0	1	1	0	0	0	0	0	1	0	0
ENSBTAG00000001310	RHO	0	0	0	0	0	0	0	0	0	0	0	0	0	0	0	0	0	0	0	0	0	0	0	0
ENSBTAG00000001311	MORF4L2	1598	1695	1663	1998	997	1350	1270	1369	1157	1205	1150	1113	970	1191	1190	1217	1004	1221	1190	1186	1063	1147	1246	1272
ENSBTAG00000001314	TRMT6	141	148	160	177	78	99	72	78	73	70	93	56	89	167	133	142	90	134	113	132	117	106	143	132
ENSBTAG00000001315	DMRTA1	12	8	3	5	3	6	3	8	10	15	3	3	1	2	0	1	0	1	0	1	1	1	0	0
ENSBTAG00000001317	ENSBTAG00000001317	0	0	0	0	0	0	0	0	0	0	0	0	0	0	0	0	0	0	0	0	0	0	0	0
ENSBTAG00000001320	VPS16	160	192	191	205	88	117	112	110	86	92	77	72	164	199	250	280	167	193	229	230	228	282	238	257
ENSBTAG00000001321	IL1B	1	0	1	3	0	1	0	0	0	0	40	2	7	1	0	0	0	0	0	0	0	5	2	0
ENSBTAG00000001322	SAXO1	1	4	2	2	0	1	0	0	0	2	0	0	0	1	0	0	0	2	2	2	0	0	0	1
ENSBTAG00000001323	CENPC	232	258	254	288	174	201	182	236	196	202	209	133	226	242	292	309	247	240	305	270	222	282	263	261
ENSBTAG00000001324	SLCO2A1	0	0	1	0	0	0	0	0	0	0	1	0	0	0	1	1	0	0	0	0	0	0	1	0
ENSBTAG00000001325	UPB1	0	0	0	0	0	0	0	0	0	0	0	0	0	0	0	0	0	1	0	0	2	1	0	0
ENSBTAG00000001326	SLC44A5	0	0	0	0	0	0	0	0	0	0	0	0	0	0	0	0	0	0	0	0	0	0	0	0
ENSBTAG00000001328	SLBP	62	74	48	95	33	82	58	31	53	41	43	46	29	64	47	56	39	28	42	47	63	71	63	63
ENSBTAG00000001329	CLPTM1L	451	531	402	543	218	410	300	338	370	337	293	265	300	400	350	326	250	320	421	331	385	419	386	472
ENSBTAG00000001331	ERICH6	0	0	0	0	0	0	0	0	0	0	0	0	0	0	0	0	0	0	0	0	0	1	0	0
ENSBTAG00000001332	MYO1C	87	89	100	116	40	52	45	58	42	48	61	47	41	58	71	91	52	71	72	64	57	65	74	93
ENSBTAG00000001333	PPARG	410	570	414	747	341	377	381	473	260	395	320	391	694	1522	939	844	729	758	1055	854	1393	1340	1149	1390
ENSBTAG00000001335	GHR	1	0	0	0	0	1	2	2	1	3	1	1	2	2	1	1	2	0	0	3	0	2	0	1
ENSBTAG00000001336	ENSBTAG00000001336	0	0	0	0	0	0	0	0	0	0	0	0	0	0	0	0	0	0	0	0	0	0	0	0
ENSBTAG00000001338	CCR3	0	0	0	0	0	0	0	0	0	0	0	0	0	0	0	0	0	0	0	0	0	0	0	0
ENSBTAG00000001341	WNT5B	0	3	1	4	0	1	0	0	1	0	2	0	0	2	0	0	0	0	0	0	0	1	0	0
ENSBTAG00000001342	RSL24D1	501	496	409	515	341	458	344	420	427	436	332	313	388	434	470	446	392	484	450	402	478	434	435	464
ENSBTAG00000001343	DEPDC1	3	4	5	3	13	11	7	11	3	18	8	6	22	27	24	35	36	19	31	46	22	20	20	18
ENSBTAG00000001344	METTL21E	0	2	0	0	0	0	0	0	0	0	0	0	0	0	0	1	1	0	0	0	0	0	0	0
ENSBTAG00000001346	STRA8	0	0	2	0	0	0	0	0	0	0	0	0	0	0	2	4	6	4	1	1	9	5	2	0
ENSBTAG00000001348	COMMD8	310	316	505	507	278	388	258	378	290	386	283	251	185	193	302	338	293	299	261	323	287	264	340	315
ENSBTAG00000001349	KIF1C	31	45	31	28	91	94	60	99	105	88	83	65	50	71	60	41	41	62	44	70	24	27	35	35
ENSBTAG00000001350	ENSBTAG00000001350	0	0	0	0	0	0	0	0	0	0	0	0	0	0	0	0	0	0	0	0	0	0	0	0
ENSBTAG00000001352	ENTR1	316	325	312	360	117	226	199	229	179	196	184	172	172	255	182	170	144	173	246	179	249	234	239	278
ENSBTAG00000001353	PMPCA	446	494	508	595	220	299	253	306	287	281	239	234	345	415	408	494	330	447	459	441	388	421	470	544
ENSBTAG00000001354	INPP5E	0	0	0	0	0	0	0	0	0	0	0	0	0	0	0	0	0	0	0	0	0	0	0	0
ENSBTAG00000001356	USP38	99	109	82	143	32	47	52	52	53	59	55	61	48	92	66	63	45	62	69	63	86	70	71	96
ENSBTAG00000001357	ENSBTAG00000001357	0	0	0	0	0	0	0	0	0	0	0	0	0	0	0	0	0	0	0	0	0	0	0	0
ENSBTAG00000001359	B3GNT7	0	0	0	0	0	0	0	0	0	0	0	0	0	0	0	0	0	0	0	0	0	0	0	0
ENSBTAG00000001360	RPS12	8870	8264	8623	9944	4944	6693	4433	5377	5378	5035	4991	4807	9928	9340	11525	11680	9483	10991	11403	11187	12011	11244	12377	13026
ENSBTAG00000001361	NMNAT1	42	62	62	85	31	34	56	57	34	36	51	39	72	78	79	86	61	72	66	81	60	64	72	53
ENSBTAG00000001364	DPH6	31	29	75	59	19	40	29	30	40	24	34	22	65	69	88	97	81	97	90	85	98	66	88	102
ENSBTAG00000001365	C1QTNF9	0	0	0	0	0	0	0	0	0	0	0	0	0	0	0	0	0	0	0	0	0	0	0	0
ENSBTAG00000001367	C1QTNF2	0	0	1	1	1	0	1	1	3	0	0	0	0	0	0	1	0	0	1	0	1	1	2	0
ENSBTAG00000001368	LGALS3BP	1393	1510	1694	1503	430	900	711	753	874	513	724	471	1195	1538	1444	1518	1216	1608	1641	1398	1769	1596	1274	1377
ENSBTAG00000001374	METTL27	1	1	1	3	1	0	0	4	0	1	2	3	16	12	15	27	30	15	12	12	13	12	4	24
ENSBTAG00000001376	RAD21L1	0	0	0	0	0	0	0	0	1	0	0	0	0	0	0	0	0	0	0	1	0	0	0	0
ENSBTAG00000001382	SLC26A9	0	0	0	0	0	0	0	0	0	0	0	0	0	0	0	0	0	0	0	0	0	0	0	0
ENSBTAG00000001383	ENSBTAG00000001383	0	0	0	0	0	0	0	0	0	0	0	0	0	0	0	0	0	0	0	0	0	0	0	0
ENSBTAG00000001385	ZSCAN2	72	66	79	74	29	42	31	50	37	57	33	27	45	34	42	40	34	42	50	34	45	39	61	64
ENSBTAG00000001387	WDR73	3	4	7	1	4	1	3	6	3	6	5	6	5	2	4	4	4	3	5	5	7	3	4	9
ENSBTAG00000001388	NMB	116	227	186	361	127	125	122	258	98	104	192	234	2093	1659	1731	1838	2474	2463	2888	2888	2148	2292	2316	2837
ENSBTAG00000001390	B4GALT4	1341	1678	1886	1958	646	1011	889	1326	766	794	996	842	1014	1607	1314	1076	901	1085	1257	1120	1469	1311	1509	1455
ENSBTAG00000001391	ANKRD42	31	31	40	47	12	25	19	28	38	29	26	23	16	38	39	24	20	32	38	26	29	47	40	39
ENSBTAG00000001392	RDH16	0	0	0	0	0	0	0	0	0	0	0	0	0	0	0	0	0	0	0	0	0	0	0	0
ENSBTAG00000001393	MTF2	177	138	173	171	127	203	157	207	166	167	148	103	86	123	117	135	110	117	118	162	113	132	155	119
ENSBTAG00000001394	TMED9	1980	2309	1906	2323	1051	1550	1401	1561	1444	1377	1366	1163	1314	2118	1729	1476	1256	1339	1779	1495	1898	1990	1963	2127
ENSBTAG00000001395	C1H21orf91	15	18	24	17	43	80	30	44	47	58	27	37	8	14	6	13	8	13	9	6	8	8	6	10
ENSBTAG00000001396	ADAMTS7	0	0	1	8	1	2	1	0	1	3	0	2	0	0	0	0	0	0	0	2	0	0	0	0
ENSBTAG00000001397	ENSBTAG00000001397	0	0	0	0	0	0	0	0	0	0	0	0	0	0	0	0	0	0	0	0	0	0	0	0
ENSBTAG00000001398	ATP2A2	649	670	797	849	476	660	595	713	638	544	571	566	249	404	337	312	271	330	349	321	326	370	402	396
ENSBTAG00000001400	AKT2	0	0	1	1	0	0	0	1	1	0	1	0	0	0	0	0	0	0	0	0	0	0	0	0
ENSBTAG00000001401	SLC45A1	1	6	4	1	1	0	0	1	1	0	0	0	0	1	0	0	0	0	0	0	0	0	0	0
ENSBTAG00000001403	PRKCI	12	8	12	15	9	9	18	8	14	13	13	14	5	5	6	2	8	7	9	9	4	5	7	10
ENSBTAG00000001404	CACNG3	0	0	0	0	0	0	0	0	0	0	0	0	0	0	0	0	0	0	0	0	0	0	0	0
ENSBTAG00000001405	GLCE	5	4	7	5	12	21	12	19	28	28	14	17	17	28	20	22	26	33	24	27	27	23	29	23
ENSBTAG00000001406	MAB21L3	0	0	0	0	0	0	0	0	0	0	0	0	0	0	0	0	0	0	0	0	0	0	0	0
ENSBTAG00000001407	AP3S2	186	173	211	215	89	118	86	143	124	104	102	93	213	203	312	317	224	303	260	282	285	318	281	318
ENSBTAG00000001408	CNRIP1	374	374	466	391	164	234	160	208	209	188	218	163	861	981	1052	1010	896	1086	1235	1075	1142	1159	1233	1165
ENSBTAG00000001410	GRAMD1B	4	1	0	24	7	17	5	0	20	11	5	12	0	1	0	0	0	0	0	0	0	0	1	0
ENSBTAG00000001412	N6AMT1	9	25	17	37	11	27	11	18	25	19	17	17	15	17	25	14	16	20	15	19	19	23	22	31
ENSBTAG00000001414	KCTD12	0	0	1	0	1	2	0	0	0	0	1	1	0	0	0	0	0	0	0	0	0	0	0	0
ENSBTAG00000001415	THOC6	131	124	124	134	68	91	79	69	69	82	68	61	85	167	159	141	99	162	111	138	141	130	162	163
ENSBTAG00000001416	GABRR3	0	0	0	0	0	0	1	0	0	0	0	0	0	0	0	0	0	0	0	0	0	0	0	0
ENSBTAG00000001417	ACSM1	0	3	1	1	0	0	2	0	0	1	1	2	33	33	35	47	45	18	53	36	38	46	38	69
ENSBTAG00000001419	MRPL4	214	221	180	188	120	110	85	107	103	106	97	89	187	221	214	304	180	247	241	255	217	229	240	248
ENSBTAG00000001420	ABHD12	493	560	544	645	271	399	292	382	361	325	306	287	213	239	198	216	222	214	287	226	187	240	284	299
ENSBTAG00000001422	HMGN3	278	277	368	404	147	249	184	246	196	203	245	185	513	631	737	700	534	639	706	624	712	760	672	827
ENSBTAG00000001423	ENSBTAG00000001423	0	0	0	0	0	0	0	0	0	0	0	0	0	0	0	0	0	0	0	0	0	0	0	0
ENSBTAG00000001424	MSH6	708	776	749	801	425	604	538	707	569	388	523	447	510	601	622	609	441	570	654	594	591	654	681	674
ENSBTAG00000001425	FBXO11	87	73	76	143	119	153	173	199	129	116	124	149	71	77	69	71	49	63	62	71	53	55	70	53
ENSBTAG00000001429	NEURL1B	0	0	0	0	0	0	0	0	0	0	0	0	0	0	0	0	0	0	0	0	0	0	0	0
ENSBTAG00000001432	ENSBTAG00000001432	0	0	1	0	2	0	0	0	0	1	0	0	2	1	1	1	0	0	3	1	0	0	1	1
ENSBTAG00000001435	ARL6IP6	148	163	175	190	93	125	95	102	111	100	92	86	102	177	155	167	130	154	157	158	193	146	197	195
ENSBTAG00000001439	HESX1	0	10	6	10	1	2	1	2	4	5	2	5	5	9	9	10	4	4	7	5	10	4	12	8
ENSBTAG00000001440	PMM2	145	148	148	159	76	126	96	97	100	90	99	71	67	111	92	105	68	80	105	90	89	105	103	117
ENSBTAG00000001441	CARHSP1	126	175	82	77	48	65	26	37	39	32	33	29	221	249	277	389	231	274	247	282	270	290	238	364
ENSBTAG00000001442	ENSBTAG00000001442	0	0	0	0	0	0	0	0	0	0	0	0	0	0	0	0	0	0	0	0	0	0	0	0
ENSBTAG00000001443	ENSBTAG00000001443	0	0	0	0	0	0	0	0	0	0	0	0	0	0	0	0	0	0	0	0	0	0	0	0
ENSBTAG00000001444	TNXB	5	4	2	5	2	1	1	2	1	4	3	2	0	0	0	0	1	0	0	0	0	1	0	0
ENSBTAG00000001446	ABRACL	214	239	340	283	87	150	140	152	167	117	159	100	65	188	90	69	53	84	93	97	120	105	158	133
ENSBTAG00000001447	HRH1	0	0	0	0	0	0	0	0	0	0	0	0	0	0	0	0	0	0	0	0	0	0	0	0
ENSBTAG00000001448	INMT	0	0	0	0	0	0	0	0	0	0	0	0	0	0	0	0	0	0	0	0	0	0	0	0
ENSBTAG00000001449	SRA1	368	395	452	576	208	265	262	313	250	239	220	278	276	460	387	407	335	390	434	433	396	409	423	454
ENSBTAG00000001450	APBB3	23	26	27	30	16	20	15	20	16	23	21	16	32	41	45	70	49	44	41	51	43	45	49	54
ENSBTAG00000001451	A4GNT	0	0	0	0	0	0	0	0	0	0	0	0	0	0	0	0	0	0	0	0	0	0	0	0
ENSBTAG00000001455	HOXA7	1	0	0	0	0	0	0	1	0	0	0	0	2	5	0	0	0	1	6	2	0	0	0	2
ENSBTAG00000001457	TMEM267	32	35	35	36	13	17	16	19	19	27	20	13	17	18	20	19	9	20	25	26	32	24	23	28
ENSBTAG00000001460	LIN7C	251	334	299	337	159	223	217	189	223	203	163	178	199	283	235	229	159	217	238	239	208	235	226	270
ENSBTAG00000001462	FLT4	0	0	0	0	0	0	0	0	0	0	0	0	0	0	0	0	0	0	0	0	0	0	0	0
ENSBTAG00000001463	TNKS	25	32	24	25	45	71	68	72	58	52	51	74	28	18	34	32	42	37	38	34	21	23	28	28
ENSBTAG00000001464	GPR156	0	0	0	0	0	0	0	0	0	0	0	0	0	1	0	0	0	0	0	0	0	0	0	0
ENSBTAG00000001465	P2RY1	5	6	3	11	2	6	1	1	0	4	0	1	0	0	2	1	0	1	0	0	0	1	1	0
ENSBTAG00000001468	SAMD4A	1	0	2	2	3	2	1	2	1	3	4	2	0	0	0	1	0	0	0	0	0	1	1	0
ENSBTAG00000001470	DTX2	60	114	74	70	46	51	33	63	47	47	47	44	45	79	37	46	54	47	45	50	64	48	65	63
ENSBTAG00000001471	POC1A	23	20	10	16	9	19	1	4	11	10	7	4	66	107	86	145	80	108	94	87	107	115	88	120
ENSBTAG00000001473	ARVCF	47	79	55	66	28	24	14	29	37	46	34	32	7	14	13	7	6	15	18	14	15	7	24	13
ENSBTAG00000001474	NRGN	0	0	2	1	1	2	0	0	3	2	0	1	2	1	1	0	0	1	0	1	1	0	1	1
ENSBTAG00000001475	MCUR1	57	50	55	71	39	70	74	89	61	53	57	65	49	56	51	46	54	78	67	64	67	63	69	79
ENSBTAG00000001476	ENSBTAG00000001476	0	0	0	0	0	0	0	0	0	0	0	0	0	0	0	0	0	0	0	0	0	0	0	0
ENSBTAG00000001477	ENSBTAG00000001477	0	0	0	0	0	1	2	0	1	1	0	1	0	1	0	0	0	0	0	0	3	0	0	0
ENSBTAG00000001478	DESI2	24	20	31	45	66	54	50	66	65	78	50	69	59	61	60	77	54	50	62	76	41	59	51	68
ENSBTAG00000001481	IGSF9	0	0	0	0	0	0	0	0	0	0	0	0	0	0	0	0	0	0	0	0	0	0	1	0
ENSBTAG00000001483	SRGAP2	5	12	11	14	7	11	4	17	17	16	10	21	4	4	5	2	1	7	6	4	7	3	6	7
ENSBTAG00000001484	LZTFL1	4	1	5	6	3	5	8	5	3	11	8	3	6	3	6	3	2	3	6	3	3	1	2	2
ENSBTAG00000001485	PPIP5K2	361	367	368	437	250	361	239	305	286	312	250	194	499	492	660	729	579	621	674	615	580	616	623	671
ENSBTAG00000001486	ZNF280D	42	36	40	49	46	59	34	76	44	58	44	48	31	25	43	37	28	54	43	42	25	33	39	31
ENSBTAG00000001488	OTC	0	0	0	0	0	0	0	0	0	0	0	0	0	0	0	0	0	0	0	0	0	0	0	0
ENSBTAG00000001489	TUBA1A	1832	1823	2542	2123	976	1389	1302	1239	1296	1111	1329	1199	548	666	477	597	480	536	634	617	574	533	932	703
ENSBTAG00000001491	NWD2	0	0	0	0	0	0	0	0	0	0	0	0	0	0	0	0	0	0	0	0	0	0	0	0
ENSBTAG00000001492	FYB1	1	0	2	4	0	1	2	1	3	0	1	1	5	2	1	2	4	2	7	4	2	11	1	0
ENSBTAG00000001495	SPINLW1	0	0	0	0	0	0	0	0	0	0	0	0	2	6	1	1	2	1	3	2	0	4	0	3
ENSBTAG00000001497	MRAS	134	130	237	149	78	125	85	145	121	95	115	92	102	118	107	150	115	95	120	144	92	133	175	188
ENSBTAG00000001498	CYTH2	237	294	258	260	121	167	155	163	166	133	156	135	174	259	246	219	216	206	273	202	266	275	278	271
ENSBTAG00000001499	TRIM33	73	84	80	110	93	135	95	112	107	101	108	87	74	66	99	78	79	86	83	115	78	67	82	94
ENSBTAG00000001500	FIGNL1	11	6	4	8	3	3	1	2	1	4	3	0	9	21	16	16	14	15	25	16	9	27	16	18
ENSBTAG00000001502	ENSBTAG00000001502	0	0	0	0	0	0	0	0	0	0	0	0	0	0	0	0	0	0	0	0	0	0	0	0
ENSBTAG00000001503	TRIM72	0	0	0	0	0	0	0	0	0	0	0	0	0	0	0	0	0	0	0	0	0	0	0	0
ENSBTAG00000001504	NOP14	258	294	187	235	188	231	136	175	182	184	154	131	238	266	258	245	190	208	228	236	222	223	274	276
ENSBTAG00000001505	GRK4	34	49	40	51	22	29	26	34	26	35	22	15	32	21	31	28	29	28	23	40	24	23	28	40
ENSBTAG00000001506	HTT	132	180	157	140	84	115	96	129	118	93	100	80	66	125	81	125	78	94	112	107	85	106	107	97
ENSBTAG00000001507	CLCN5	1	6	2	5	4	8	6	6	4	4	7	5	3	4	4	3	2	2	1	2	4	5	7	5
ENSBTAG00000001508	SH3RF1	2	0	0	0	1	1	2	0	0	3	1	1	0	0	0	1	0	0	1	0	0	0	0	1
ENSBTAG00000001509	ELK3	14	24	58	25	19	14	26	46	22	18	46	31	2	1	2	4	6	3	4	1	1	3	14	2
ENSBTAG00000001510	CDK17	3	1	2	5	11	14	10	20	8	9	11	14	2	0	2	2	0	3	1	0	1	2	3	2
ENSBTAG00000001511	BCL6	8	11	10	11	2	4	0	6	3	4	3	4	3	7	5	2	0	1	1	3	6	6	9	2
ENSBTAG00000001512	ZFP64	72	89	113	146	35	53	34	37	49	56	42	35	58	84	99	92	68	92	92	55	103	100	96	124
ENSBTAG00000001513	PDIK1L	0	0	0	2	3	4	5	2	4	2	2	3	9	7	8	6	7	9	4	10	3	5	7	11
ENSBTAG00000001514	ASB11	27	24	20	36	18	16	17	18	19	15	15	17	5	15	18	16	5	8	8	7	12	14	17	9
ENSBTAG00000001515	ENSBTAG00000001515	0	0	0	0	0	0	0	0	0	0	0	0	0	0	0	0	0	0	0	0	0	0	0	0
ENSBTAG00000001516	CALCB	1	3	0	2	3	1	1	1	0	0	0	0	0	0	0	0	0	0	0	0	0	0	0	0
ENSBTAG00000001517	KRT18	613	581	549	211	60	308	210	205	231	131	252	91	67	1226	24	19	6	15	7	14	7	34	1711	13
ENSBTAG00000001518	ISG20L2	191	202	250	245	75	159	126	126	141	118	116	91	89	191	153	112	87	104	143	129	182	184	199	190
ENSBTAG00000001519	RRNAD1	30	50	33	45	17	28	21	15	23	14	16	14	33	71	52	33	29	47	63	49	54	63	43	56
ENSBTAG00000001520	MRPL24	308	354	348	388	162	210	183	226	159	189	171	155	486	777	552	627	453	560	619	623	612	634	694	689
ENSBTAG00000001521	UQCRB	719	873	915	1059	325	515	390	402	430	430	447	389	592	1148	768	742	577	667	875	761	834	949	856	1058
ENSBTAG00000001522	MTERF3	29	68	40	151	12	40	40	20	37	25	26	37	12	76	19	35	10	10	23	27	30	30	38	38
ENSBTAG00000001523	YES1	242	228	214	297	230	325	267	278	284	277	230	206	166	184	113	180	137	158	164	145	123	176	159	177
ENSBTAG00000001526	ENSBTAG00000001526	0	0	0	0	0	0	0	0	0	0	0	0	0	0	0	0	0	0	0	0	0	0	0	0
ENSBTAG00000001527	TMEM213	0	0	0	0	0	0	0	0	0	0	0	0	0	0	0	0	0	1	0	0	0	0	0	0
ENSBTAG00000001528	CDK13	36	35	19	60	50	69	60	76	51	73	62	58	41	29	35	38	34	42	58	39	29	24	26	36
ENSBTAG00000001529	NSD3	802	945	764	867	519	619	477	575	549	616	434	498	703	797	852	863	754	825	923	845	893	886	984	995
ENSBTAG00000001530	FGF8	0	0	0	0	0	0	0	0	0	0	0	0	0	0	0	0	0	0	0	0	0	0	0	0
ENSBTAG00000001533	HACE1	47	86	74	85	39	51	49	49	53	45	36	37	19	43	23	28	18	20	50	30	36	41	34	33
ENSBTAG00000001535	LIPH	0	0	0	0	0	0	0	0	0	0	0	0	0	0	0	0	0	0	0	0	0	0	0	0
ENSBTAG00000001537	TSKU	210	570	165	344	206	132	223	255	108	119	176	245	121	151	134	163	167	156	127	185	180	175	229	149
ENSBTAG00000001538	ENSBTAG00000001538	175	208	172	170	132	183	143	163	142	139	145	118	240	256	267	283	254	293	232	272	242	240	225	258
ENSBTAG00000001539	SAV1	0	3	1	8	5	4	10	5	9	6	1	4	2	1	1	2	1	0	1	1	3	0	2	2
ENSBTAG00000001543	BRI3BP	53	44	64	43	33	38	29	39	32	43	35	32	155	179	178	219	189	209	188	228	162	165	183	189
ENSBTAG00000001545	SLC34A2	0	0	0	0	0	0	0	0	0	0	0	0	0	0	0	0	0	0	0	0	0	0	0	1
ENSBTAG00000001546	MGAT1	409	467	455	481	208	265	232	294	235	228	183	196	498	636	615	617	443	572	535	514	541	622	582	635
ENSBTAG00000001548	UBQLN4	0	0	3	1	7	1	0	3	3	3	2	4	4	1	4	9	5	5	4	6	3	5	6	6
ENSBTAG00000001549	OR1L1	0	0	0	0	0	0	0	0	0	0	0	0	0	0	0	0	0	0	0	0	0	0	0	0
ENSBTAG00000001551	PLEKHG3	63	95	87	76	49	55	30	57	61	40	49	32	73	64	86	143	101	98	90	103	108	99	139	119
ENSBTAG00000001552	EPC1	208	289	250	328	206	250	164	230	202	262	175	184	268	305	341	366	264	323	310	315	258	282	279	282
ENSBTAG00000001553	HNRNPA1	699	570	813	856	314	649	543	558	528	503	491	510	677	1113	945	759	545	644	903	718	1134	1082	1122	1267
ENSBTAG00000001557	CCL28	0	0	0	0	0	0	0	0	0	0	0	0	0	0	0	0	1	0	0	0	0	0	0	0
ENSBTAG00000001558	PATL2	0	0	0	0	0	0	0	0	0	0	0	0	0	0	0	0	0	0	0	0	0	0	0	0
ENSBTAG00000001562	NFE2	0	0	0	0	0	0	0	0	0	0	0	0	5	1	0	1	1	0	0	0	0	6	2	0
ENSBTAG00000001564	PDE4DIP	37	32	67	70	50	55	59	53	54	60	44	56	42	45	83	75	59	72	62	80	64	50	73	80
ENSBTAG00000001565	MESD	1288	1265	1532	1540	757	1072	831	1012	916	850	829	762	1249	1295	1933	1770	1404	1872	1546	2047	1876	2034	2095	1974
ENSBTAG00000001567	LRRK1	7	10	3	6	2	18	3	3	3	9	6	4	7	7	14	5	9	14	15	11	19	9	10	8
ENSBTAG00000001568	PPIC	101	170	102	297	49	174	105	77	147	86	73	86	75	148	102	80	79	92	108	107	147	119	144	141
ENSBTAG00000001570	CSF2	0	0	0	0	0	0	0	0	0	0	0	0	0	0	0	0	0	0	0	0	0	0	0	0
ENSBTAG00000001571	LRRD1	0	0	0	0	0	0	0	0	0	0	0	0	0	0	1	0	0	0	1	0	0	0	0	0
ENSBTAG00000001572	NSUN7	20	19	32	36	7	21	8	20	13	9	15	15	63	64	109	63	51	104	81	94	112	106	129	91
ENSBTAG00000001573	JMJD1C	1607	1649	1331	1976	1585	2181	1122	1433	1808	2279	1124	1291	737	952	953	894	711	953	928	767	691	604	816	731
ENSBTAG00000001574	GPATCH2	67	99	84	124	72	112	59	90	89	78	96	102	67	77	106	100	92	85	104	92	70	76	110	71
ENSBTAG00000001575	CALM2	445	336	352	540	488	517	493	482	467	464	453	398	638	519	786	758	582	772	733	638	466	539	521	618
ENSBTAG00000001576	TMEM140	2	9	3	0	0	3	0	0	0	0	2	0	14	32	24	79	14	17	12	13	27	25	13	5
ENSBTAG00000001578	ADPGK	201	194	168	207	73	128	98	104	119	112	91	116	310	488	506	359	320	399	439	403	576	472	508	619
ENSBTAG00000001579	AGO2	265	344	197	272	222	293	217	191	207	283	240	235	100	214	129	122	121	152	130	134	139	123	143	117
ENSBTAG00000001580	CLGN	99	116	151	168	88	88	125	331	88	60	199	128	230	265	232	111	240	244	285	350	224	158	280	273
ENSBTAG00000001582	AKR1B10	0	0	0	0	0	0	0	0	0	0	0	0	0	0	0	0	1	0	0	0	0	0	0	0
ENSBTAG00000001585	WIPF1	10	2	16	15	4	5	3	8	12	9	15	6	3	6	7	16	7	7	9	6	7	10	7	6
ENSBTAG00000001586	OTUD7B	6	13	12	7	17	23	16	20	19	17	7	16	5	2	2	7	1	4	3	7	3	6	10	6
ENSBTAG00000001589	TM9SF2	364	369	366	556	229	338	328	386	269	303	309	366	199	246	231	195	173	228	265	236	256	247	253	263
ENSBTAG00000001592	INSIG1	559	476	110	142	307	506	85	81	508	522	52	107	269	564	322	357	294	328	421	422	427	405	401	492
ENSBTAG00000001593	OGFOD2	78	65	84	81	39	38	39	48	48	39	38	36	78	69	82	80	50	71	85	80	67	78	72	97
ENSBTAG00000001594	ARL6IP4	198	258	224	277	119	138	115	126	111	139	136	105	197	252	224	243	195	240	251	235	206	252	252	256
ENSBTAG00000001595	MT1E	3920	3198	5797	5363	2048	2402	4870	5562	2428	2143	3883	4552	1977	3048	2789	3201	2631	2684	2331	2444	2939	4185	3284	4418
ENSBTAG00000001597	PITPNM2	1	1	1	0	0	0	0	0	0	0	0	0	0	1	0	0	0	0	0	0	0	0	0	0
ENSBTAG00000001598	MAP7	12	16	17	37	23	19	22	41	15	14	32	31	71	58	101	74	78	80	95	90	80	64	116	70
ENSBTAG00000001599	SV2A	0	1	2	1	1	0	1	0	0	0	1	1	0	1	1	2	2	1	1	1	0	1	2	4
ENSBTAG00000001600	DCUN1D4	1	1	3	7	8	12	13	11	10	9	7	9	9	3	0	4	2	5	2	4	1	2	1	2
ENSBTAG00000001601	PKM	1982	1917	2112	1931	870	1358	1002	1479	1118	1112	1409	943	2217	3016	2693	2796	1831	2131	2155	2349	2158	2573	2584	2837
ENSBTAG00000001602	IL4R	452	430	77	137	189	279	79	51	234	331	34	72	43	123	43	51	96	55	74	51	62	52	43	96
ENSBTAG00000001603	YIPF7	1	4	4	5	3	1	4	1	3	1	0	2	4	1	2	4	3	2	4	3	3	6	3	10
ENSBTAG00000001604	ENSBTAG00000001604	0	0	0	0	0	0	0	0	0	0	0	0	0	0	0	0	0	0	0	0	0	0	0	0
ENSBTAG00000001605	DIO2	0	0	0	0	0	0	0	0	0	0	0	0	0	0	0	0	0	0	0	0	0	0	0	0
ENSBTAG00000001606	OR2C1	0	0	0	0	0	0	0	0	0	0	0	0	0	0	0	0	0	0	0	0	0	0	0	0
ENSBTAG00000001607	TMEM41B	372	400	330	327	219	356	183	194	337	340	200	165	104	301	168	131	95	125	178	134	174	151	178	201
ENSBTAG00000001608	ENSBTAG00000001608	0	0	0	0	0	0	0	0	0	0	0	0	0	0	0	0	0	0	0	0	0	0	0	0
ENSBTAG00000001609	MAP2K6	0	0	1	0	0	0	1	0	0	0	0	0	2	1	2	2	3	1	4	3	3	5	4	4
ENSBTAG00000001610	SLC4A1	0	0	0	0	0	0	0	0	0	0	0	0	0	0	0	0	0	0	0	0	0	0	0	0
ENSBTAG00000001612	LSM1	52	70	91	110	37	44	45	49	36	46	68	53	53	62	50	50	39	55	67	49	56	59	58	75
ENSBTAG00000001614	ZNF174	68	50	59	65	28	45	19	37	26	36	22	27	57	56	73	73	66	59	78	78	62	61	52	58
ENSBTAG00000001615	RUNDC3A	2	2	3	0	1	1	3	0	0	0	0	2	1	5	2	5	0	1	4	4	1	4	2	4
ENSBTAG00000001616	ZNF592	82	104	90	150	63	64	43	63	61	59	41	52	169	160	202	219	175	161	193	203	198	202	205	198
ENSBTAG00000001617	G2E3	13	9	11	12	26	36	23	21	31	30	17	12	19	11	31	15	17	22	21	39	10	18	25	17
ENSBTAG00000001618	ALPK3	0	0	0	3	0	5	0	2	0	3	0	3	1	0	2	1	0	3	3	1	1	1	2	0
ENSBTAG00000001619	SERINC5	10	5	8	9	16	18	20	30	22	17	21	22	19	17	13	12	13	16	20	13	12	15	15	17
ENSBTAG00000001621	ENSBTAG00000001621	0	0	2	2	1	4	1	2	1	1	4	0	0	0	0	0	0	0	0	0	1	0	1	0
ENSBTAG00000001623	ENSBTAG00000001623	0	0	0	0	0	0	0	0	0	0	0	0	0	0	0	0	0	0	0	0	0	0	0	0
ENSBTAG00000001626	CTPS1	270	284	307	357	182	218	141	206	188	174	170	171	254	287	342	339	271	343	327	377	342	318	413	372
ENSBTAG00000001627	ENSBTAG00000001627	0	0	0	0	0	0	0	0	0	0	0	0	0	0	0	0	0	0	0	0	0	0	0	0
ENSBTAG00000001628	SLFNL1	2	0	0	0	0	0	0	0	0	0	0	0	0	0	1	0	0	0	0	0	0	0	0	0
ENSBTAG00000001629	SCMH1	0	0	1	0	0	0	0	0	0	0	1	1	0	0	0	1	0	0	0	0	0	0	0	0
ENSBTAG00000001631	KIFC1	36	49	17	48	24	30	19	24	33	40	30	23	100	146	165	229	162	138	174	189	133	160	115	165
ENSBTAG00000001632	NBR1	18	27	31	21	43	38	27	57	44	35	34	30	24	22	23	19	24	30	26	24	18	24	22	30
ENSBTAG00000001634	PHF1	186	248	149	171	36	112	111	71	106	111	78	71	79	197	123	121	77	105	134	104	182	141	148	161
ENSBTAG00000001635	CUTA	835	740	877	919	404	534	505	597	496	433	425	472	1008	919	1053	1073	911	1154	1308	1165	1056	1090	1169	1294
ENSBTAG00000001637	FUNDC1	42	41	62	61	22	47	35	33	37	38	29	27	56	97	98	74	55	82	88	81	111	93	101	107
ENSBTAG00000001638	FGA	0	0	0	0	0	0	0	0	0	0	0	0	0	0	0	0	0	0	0	0	0	0	0	0
ENSBTAG00000001639	TRPM1	0	0	0	0	0	0	0	0	0	0	0	0	0	0	0	0	0	0	0	0	0	0	0	0
ENSBTAG00000001640	EPB41L1	0	2	0	2	3	3	1	1	3	7	4	2	2	0	0	0	0	0	3	1	0	0	0	0
ENSBTAG00000001642	TTC34	0	0	0	0	0	0	0	0	0	0	0	0	0	0	0	0	0	0	0	0	0	0	0	0
ENSBTAG00000001644	MDN1	136	133	149	149	140	158	113	154	159	175	126	116	231	189	236	259	229	307	216	282	218	210	269	231
ENSBTAG00000001645	AAR2	88	89	95	106	53	54	38	56	59	45	66	42	67	88	96	109	89	73	88	46	87	88	97	127
ENSBTAG00000001647	PLEKHJ1	153	254	195	238	84	137	94	124	81	96	100	100	222	257	278	298	230	305	263	232	269	266	294	344
ENSBTAG00000001648	RPL21	3277	3257	3090	3729	1909	2440	1601	2282	1976	1882	1937	1924	3738	3775	4251	4266	3414	4210	4245	4101	4626	4329	4431	4823
ENSBTAG00000001649	ZFPM2	41	39	79	67	21	36	33	54	41	21	40	34	119	138	139	94	102	142	155	127	154	148	167	165
ENSBTAG00000001651	SYF2	311	364	285	354	228	287	177	218	238	222	201	190	240	220	306	275	226	259	278	288	297	304	284	268
ENSBTAG00000001652	SLCO3A1	267	309	501	504	318	323	336	295	337	259	224	377	128	83	119	152	127	114	145	137	94	121	140	142
ENSBTAG00000001654	SNTB2	350	375	391	351	210	289	218	272	282	199	228	193	180	197	176	159	214	221	223	196	218	172	218	206
ENSBTAG00000001656	TMEM254	847	897	579	973	790	591	1058	1202	653	527	941	1312	665	1078	724	255	446	466	770	915	536	518	1019	829
ENSBTAG00000001657	PICALM	3	1	10	12	20	35	10	31	21	23	34	21	10	1	5	6	6	12	9	8	7	1	1	5
ENSBTAG00000001658	AKR1D1	0	0	0	0	0	0	0	0	0	0	0	0	0	0	0	0	0	0	0	0	0	0	0	0
ENSBTAG00000001659	VPS4A	360	352	328	423	241	321	259	320	282	272	262	239	416	381	429	467	379	525	495	487	426	464	486	471
ENSBTAG00000001660	SPTY2D1	102	78	100	98	124	184	88	127	127	102	90	64	84	76	118	94	75	106	97	110	76	75	85	93
ENSBTAG00000001662	EHD3	28	17	27	34	20	30	10	23	15	11	14	7	5	8	4	7	2	5	7	5	5	2	8	6
ENSBTAG00000001663	PDF	51	41	37	59	24	28	14	31	20	25	17	19	96	94	131	117	99	105	106	107	111	126	105	136
ENSBTAG00000001665	COG8	139	158	173	148	74	94	77	93	91	78	89	64	150	173	160	179	123	150	190	171	164	162	151	173
ENSBTAG00000001666	NIP7	8	8	9	9	1	9	6	2	8	4	4	3	3	9	6	6	5	5	4	10	7	6	6	16
ENSBTAG00000001668	WNT7A	0	0	0	0	0	0	0	0	0	0	0	0	0	0	0	0	0	0	0	0	0	0	0	0
ENSBTAG00000001671	RTF1	1037	1101	1118	1286	669	873	634	1028	692	685	840	694	592	654	694	695	564	670	713	700	704	679	710	706
ENSBTAG00000001672	ENSBTAG00000001672	0	0	0	0	0	0	0	0	0	0	0	0	0	0	0	0	0	0	0	0	0	0	0	0
ENSBTAG00000001673	C2CD5	40	51	43	79	16	46	30	21	55	61	42	20	16	47	27	25	16	15	18	22	34	30	28	35
ENSBTAG00000001675	ITPKA	1258	1244	1086	1764	653	636	716	772	570	528	632	741	90	161	132	160	59	95	82	97	101	137	117	115
ENSBTAG00000001681	ENSBTAG00000001681	0	0	0	0	0	0	0	0	0	0	0	0	0	0	0	0	0	0	0	0	0	0	0	0
ENSBTAG00000001683	FAM171B	36	23	26	47	63	46	41	72	35	37	65	78	51	21	57	39	66	60	71	66	35	34	46	42
ENSBTAG00000001686	LRRC52	0	0	0	0	0	0	0	0	0	0	0	0	0	0	0	0	0	0	0	0	0	0	0	0
ENSBTAG00000001687	STC1	16117	11105	16650	6668	8440	12387	6546	7318	9866	10965	6698	4917	616	1503	839	638	488	523	495	569	502	818	2774	607
ENSBTAG00000001692	NDST1	0	0	4	2	0	6	1	1	1	2	0	1	0	0	1	0	2	0	1	0	0	1	0	0
ENSBTAG00000001693	RPAP1	129	102	138	131	53	99	63	89	76	64	67	67	105	102	117	119	86	124	148	128	129	132	119	146
ENSBTAG00000001694	TYRO3	108	116	184	253	66	74	99	130	59	66	116	91	15	18	27	28	33	21	18	28	25	41	83	61
ENSBTAG00000001695	ENSBTAG00000001695	0	0	0	0	0	0	0	0	0	0	0	0	0	0	0	0	0	0	0	0	0	0	0	0
ENSBTAG00000001696	RBM46	34	46	18	16	21	26	19	19	25	8	19	22	84	112	143	57	66	101	123	134	123	33	93	137
ENSBTAG00000001697	TRA2B	129	174	84	183	95	111	89	102	97	113	71	82	196	248	259	240	162	215	178	162	214	233	232	178
ENSBTAG00000001698	CHTF8	264	322	328	328	174	234	173	257	195	208	212	163	198	232	273	270	257	288	277	305	242	253	261	275
ENSBTAG00000001700	ENSBTAG00000001700	171	215	301	335	103	186	170	233	169	154	186	150	123	208	167	165	145	183	163	182	185	157	193	207
ENSBTAG00000001702	TMEM107	60	54	32	72	51	71	51	94	67	63	46	51	91	64	101	113	104	97	101	117	89	94	111	136
ENSBTAG00000001703	SYT13	0	0	0	0	0	0	0	0	0	0	0	0	0	0	1	1	2	2	0	2	1	0	0	1
ENSBTAG00000001704	KDM4D	0	0	0	0	0	0	0	0	0	0	0	0	0	0	0	0	0	0	0	0	1	0	0	0
ENSBTAG00000001706	SLC9A2	0	0	0	0	0	0	0	0	0	0	0	0	0	0	0	0	0	0	0	0	0	0	0	0
ENSBTAG00000001707	UIMC1	77	88	62	96	61	111	75	57	95	73	60	64	78	93	109	111	80	81	95	94	115	146	100	115
ENSBTAG00000001708	TTLL12	615	790	853	949	371	436	406	584	372	401	481	372	354	407	512	603	379	425	438	408	367	445	592	631
ENSBTAG00000001710	CMTM8	296	447	330	467	112	323	134	164	298	227	138	181	88	266	180	95	92	120	99	131	211	206	226	229
ENSBTAG00000001711	BORCS6	83	112	89	88	65	65	45	71	65	66	54	52	72	63	110	122	92	85	112	103	85	113	103	133
ENSBTAG00000001712	CMTM7	170	154	92	146	83	117	81	63	79	78	67	50	206	223	228	208	199	216	228	220	216	230	285	251
ENSBTAG00000001714	MFSD9	0	0	1	1	0	0	2	0	0	1	2	0	0	1	1	1	3	0	1	0	0	0	0	1
ENSBTAG00000001717	AURKB	132	156	103	116	68	104	78	71	107	78	79	68	156	224	297	397	265	279	284	331	228	279	249	314
ENSBTAG00000001721	GYG1	0	0	0	1	0	0	0	0	0	0	0	0	1	0	0	0	1	2	0	0	0	0	0	0
ENSBTAG00000001724	ZADH2	32	24	31	37	7	30	18	19	27	30	24	6	6	21	8	11	6	14	24	9	17	22	18	15
ENSBTAG00000001725	CXCL10	0	2	0	1	0	0	0	0	0	0	9	0	0	7	1	6	0	1	1	1	1	3	1	0
ENSBTAG00000001726	CDX4	0	0	0	0	0	0	0	0	0	0	0	0	1	0	0	0	0	0	0	0	0	0	0	0
ENSBTAG00000001727	PRXL2B	246	242	191	223	109	141	98	115	126	113	89	106	434	549	548	597	422	518	456	592	512	590	573	657
ENSBTAG00000001728	IGSF10	0	0	0	0	0	0	0	0	0	0	0	0	0	0	0	0	0	0	0	0	0	0	0	0
ENSBTAG00000001729	DUSP10	15	29	27	42	7	14	17	15	15	10	15	21	4	1	0	2	0	2	0	3	3	1	2	1
ENSBTAG00000001730	ODF3	0	0	0	0	0	0	0	0	0	0	0	0	0	0	0	0	0	0	0	0	0	0	0	0
ENSBTAG00000001731	GLYR1	242	232	251	312	108	217	151	193	197	208	159	148	132	209	170	165	133	160	213	165	185	198	175	222
ENSBTAG00000001734	MS4A10	0	0	0	0	0	0	0	0	0	0	0	0	0	0	0	0	0	0	0	0	0	0	0	0
ENSBTAG00000001735	ADAM11	0	1	0	0	0	0	0	0	0	0	0	0	0	0	0	0	0	0	0	1	0	0	0	1
ENSBTAG00000001736	UBN1	318	382	321	425	274	361	252	391	327	320	293	239	189	201	243	214	241	243	248	247	185	211	219	234
ENSBTAG00000001737	TUT7	386	496	417	498	255	395	282	434	294	337	349	290	241	305	304	320	258	290	289	297	284	262	306	288
ENSBTAG00000001739	CDH20	3	0	0	2	8	3	5	6	0	3	3	1	7	0	7	8	7	6	5	10	4	4	4	3
ENSBTAG00000001740	HAPLN3	260	285	146	225	169	170	109	107	142	142	94	131	193	169	221	243	157	168	227	150	212	204	242	184
ENSBTAG00000001741	DLGAP4	43	72	78	85	26	32	36	45	37	39	58	39	74	88	107	55	56	98	104	82	86	90	100	86
ENSBTAG00000001744	BET1L	311	369	394	379	167	201	144	189	177	163	181	159	262	246	334	330	273	337	339	350	384	317	350	347
ENSBTAG00000001745	LUM	693	761	399	1035	378	400	575	286	257	612	368	380	40	157	45	79	49	22	76	33	23	87	56	59
ENSBTAG00000001747	PEX3	9	17	21	29	24	17	14	25	9	23	27	13	13	15	11	15	5	13	16	10	12	17	18	17
ENSBTAG00000001748	TRIM45	0	0	0	2	0	0	0	0	0	0	0	0	0	2	2	3	0	1	1	3	0	4	2	2
ENSBTAG00000001749	SENP2	50	44	53	64	75	102	72	108	103	97	86	75	56	42	65	49	67	56	53	65	49	57	57	45
ENSBTAG00000001751	ENSBTAG00000001751	0	1	0	1	0	0	1	2	1	1	1	3	0	1	0	0	0	0	0	0	0	0	0	1
ENSBTAG00000001752	FUCA2	1	1	2	0	2	0	0	2	1	0	3	1	0	1	1	2	0	0	3	0	1	0	2	1
ENSBTAG00000001753	ENSBTAG00000001753	1	3	0	2	0	0	0	1	0	1	0	0	0	0	0	0	0	0	0	0	0	0	0	0
ENSBTAG00000001754	AHCYL2	158	153	150	131	146	244	133	166	194	159	139	128	97	99	93	56	82	114	105	88	75	70	77	99
ENSBTAG00000001755	NEUROD1	1	0	0	0	0	0	0	0	0	0	1	0	0	0	0	0	0	0	0	0	0	0	0	0
ENSBTAG00000001761	ENSBTAG00000001761	0	0	0	0	0	0	0	0	0	0	0	0	0	0	0	0	0	0	0	0	0	0	0	0
ENSBTAG00000001762	RFXANK	230	235	358	333	114	159	127	161	138	128	166	115	239	266	290	337	251	300	298	293	325	344	335	373
ENSBTAG00000001763	NR2C2AP	52	62	77	59	18	30	27	27	29	16	29	26	33	49	57	50	34	34	43	46	62	62	56	60
ENSBTAG00000001764	NCAN	0	0	0	0	0	0	0	0	0	0	0	0	0	0	0	0	0	0	0	0	0	0	0	0
ENSBTAG00000001765	HAPLN4	0	0	0	0	0	0	0	0	0	0	0	0	0	0	0	0	0	0	0	0	0	0	0	0
ENSBTAG00000001767	B4GALT7	58	59	82	68	36	47	52	41	43	41	35	24	50	66	60	33	51	56	74	61	60	64	57	74
ENSBTAG00000001768	TXLNG	188	149	157	212	118	142	102	138	116	142	115	105	137	104	186	163	137	163	160	148	118	117	128	114
ENSBTAG00000001770	ST8SIA5	0	0	0	1	0	1	0	0	1	0	0	0	0	1	0	0	0	2	0	1	0	2	0	1
ENSBTAG00000001771	DYRK1A	64	45	32	72	68	94	67	86	103	87	69	45	62	56	58	66	72	81	68	63	31	39	41	57
ENSBTAG00000001772	PDCL2	0	0	0	0	0	0	0	0	0	0	0	0	0	0	0	0	0	0	0	0	0	4	0	0
ENSBTAG00000001773	CYREN	109	107	204	169	88	124	97	144	136	114	136	112	95	130	106	112	113	153	121	117	128	115	122	131
ENSBTAG00000001774	SPRY2	394	471	446	499	190	293	268	295	240	195	305	196	49	402	43	52	48	49	46	53	56	53	127	42
ENSBTAG00000001775	RINL	0	0	0	0	0	0	0	0	0	0	0	0	0	0	0	0	0	0	0	0	0	0	0	0
ENSBTAG00000001776	SIRT2	211	249	222	228	100	104	125	126	103	98	116	115	198	254	242	249	170	234	271	233	222	261	295	294
ENSBTAG00000001777	RPLP2	7771	8077	6599	7927	5263	6038	4846	5388	4965	4384	4533	5166	11120	10846	10511	11211	9837	11430	11427	10998	11643	10733	11265	12532
ENSBTAG00000001778	NFKBIB	211	207	178	214	64	111	85	106	91	88	99	85	92	143	97	117	89	99	108	115	116	109	119	124
ENSBTAG00000001780	SARS2	35	47	50	74	24	38	21	38	38	28	24	15	74	73	123	125	81	113	101	94	113	135	91	104
ENSBTAG00000001781	TOMM40	126	195	164	216	51	99	65	55	76	87	78	59	72	263	110	88	61	65	119	89	172	192	168	219
ENSBTAG00000001782	MRPS12	114	112	137	148	49	70	46	77	59	52	62	50	82	118	117	101	70	87	80	91	111	110	119	104
ENSBTAG00000001783	FBXO17	0	0	1	1	2	1	0	0	0	0	2	1	5	5	8	13	7	9	24	10	9	11	22	20
ENSBTAG00000001784	LDLRAD2	0	0	0	0	0	0	0	0	0	0	0	0	0	0	0	0	0	0	0	0	0	0	0	0
ENSBTAG00000001785	TGM3	0	0	0	1	0	0	0	0	0	0	2	0	2	2	8	8	0	1	0	1	1	5	2	0
ENSBTAG00000001786	HYKK	3	2	3	2	0	3	3	1	2	1	2	1	5	1	7	6	4	4	4	5	4	4	3	3
ENSBTAG00000001788	PDPN	6	4	7	6	4	4	4	2	7	8	14	0	11	3	2	12	9	8	8	3	30	15	40	3
ENSBTAG00000001790	SAFB2	507	592	532	622	396	445	311	509	434	399	379	321	479	536	573	599	482	550	572	593	521	536	563	498
ENSBTAG00000001792	C7H19orf70	281	307	403	467	145	217	202	214	153	207	211	186	284	365	320	358	277	394	394	384	356	376	380	461
ENSBTAG00000001793	HSD11B1L	24	42	53	60	23	47	7	31	32	31	14	30	51	56	108	73	71	111	74	84	110	103	101	118
ENSBTAG00000001794	RPL36	3362	3447	3332	3673	1519	2002	1523	1926	1524	1521	1680	1583	5424	5746	6377	6077	5291	6265	6258	5791	6299	5944	6800	7131
ENSBTAG00000001795	LONP1	297	355	312	328	120	245	168	183	175	156	154	167	454	831	651	526	412	449	553	583	533	676	614	733
ENSBTAG00000001796	CATSPERD	8	16	10	13	5	10	5	11	7	12	9	8	11	19	20	21	10	11	19	21	19	14	8	18
ENSBTAG00000001801	SYT4	497	701	524	614	331	352	383	547	368	264	312	365	499	575	437	506	428	401	570	624	371	454	446	471
ENSBTAG00000001803	FHL5	0	0	0	0	0	0	0	0	0	0	0	0	0	0	0	0	0	0	0	0	0	0	0	0
ENSBTAG00000001804	GPR179	0	0	0	0	0	0	0	0	0	0	0	0	0	0	0	0	0	0	0	0	0	0	0	0
ENSBTAG00000001805	TWSG1	212	272	269	373	79	154	205	214	171	147	191	216	220	530	251	164	150	180	271	256	464	433	416	496
ENSBTAG00000001806	IQCD	3	9	5	3	1	1	3	1	0	2	2	1	3	2	4	16	5	7	8	13	8	10	12	7
ENSBTAG00000001807	AKAP8	194	203	211	214	138	187	108	143	174	135	108	106	74	97	128	114	77	96	96	124	100	115	104	107
ENSBTAG00000001808	LACTB2	165	149	139	199	140	195	129	144	159	128	129	157	136	141	151	136	119	135	150	151	152	118	145	166
ENSBTAG00000001809	DUSP21	0	0	0	0	0	0	0	0	1	0	0	0	0	0	0	0	0	0	0	0	0	0	0	0
ENSBTAG00000001810	SCAF11	615	627	593	749	485	673	488	619	538	541	536	438	938	870	1119	1168	856	1158	1113	999	893	952	916	916
ENSBTAG00000001812	H1FOO	0	0	0	0	0	0	0	0	0	0	0	0	0	1	1	4	1	0	1	1	3	5	5	2
ENSBTAG00000001814	PLXND1	0	0	0	0	0	0	0	0	0	0	2	0	0	0	0	1	0	0	0	1	0	0	0	0
ENSBTAG00000001815	ARHGEF5	4	9	3	30	11	6	11	0	3	53	11	6	0	0	0	58	6	1	19	0	0	24	0	17
ENSBTAG00000001816	SLC25A42	0	0	0	0	0	0	0	0	0	0	0	1	1	0	0	1	0	0	0	1	0	0	0	0
ENSBTAG00000001817	TMEM161A	90	87	88	102	47	60	37	52	48	48	49	28	112	123	138	127	116	148	120	103	136	142	161	165
ENSBTAG00000001818	MEF2B	11	13	9	5	4	4	6	3	2	1	5	3	9	4	9	11	4	6	9	9	7	8	6	9
ENSBTAG00000001819	ENSBTAG00000001819	0	0	0	0	0	0	0	0	0	0	0	0	0	0	0	0	0	0	0	0	0	0	0	0
ENSBTAG00000001821	PRRC2C	3069	3033	3409	3496	2394	2997	1876	3061	2295	2630	2461	2025	2197	2844	2702	2652	2271	2448	2458	2580	2291	2487	2681	2523
ENSBTAG00000001822	SNX10	9	2	21	3	0	2	2	7	8	0	17	9	29	36	31	36	35	18	36	46	38	19	44	43
ENSBTAG00000001823	STC2	0	0	0	0	0	0	0	0	0	0	0	0	0	0	0	0	0	0	0	0	1	0	0	0
ENSBTAG00000001824	SLC2A6	26	41	30	14	25	15	13	5	27	32	22	13	3	4	0	3	2	3	1	1	0	2	3	4
ENSBTAG00000001825	SP6	0	0	0	0	0	0	0	0	0	0	0	0	0	0	0	0	0	0	0	0	0	0	0	0
ENSBTAG00000001826	SASH1	8	2	6	16	15	25	16	27	14	18	17	22	23	12	15	19	8	18	16	11	10	10	17	10
ENSBTAG00000001827	GID8	138	174	141	190	56	83	67	95	88	85	74	60	95	171	169	125	99	127	160	98	154	168	158	177
ENSBTAG00000001828	SCRN2	19	29	30	40	12	21	26	27	8	15	32	17	18	22	20	21	8	8	14	13	13	16	26	19
ENSBTAG00000001829	SLC17A9	39	46	66	72	34	51	29	27	47	48	25	32	0	6	2	0	0	2	1	0	0	3	1	0
ENSBTAG00000001830	LRRC46	2	3	4	13	0	0	4	4	0	3	3	3	8	7	13	13	10	9	5	14	14	17	15	6
ENSBTAG00000001832	MRPL10	291	338	346	422	187	234	166	251	203	199	203	192	561	460	617	616	535	614	650	625	610	641	611	676
ENSBTAG00000001834	PNKP	9	52	8	37	8	20	10	15	16	19	22	10	11	45	6	13	5	9	5	8	17	11	8	12
ENSBTAG00000001835	GJA1	2179	1823	2903	2974	1150	1796	1626	1689	1615	1114	1579	1705	4208	5244	3825	3697	3979	4174	5085	4392	4381	4390	4352	5412
ENSBTAG00000001836	ULBP11	0	0	0	1	0	3	0	2	0	0	2	0	0	1	1	0	0	0	1	0	2	0	0	0
ENSBTAG00000001838	LRRC36	0	2	0	0	0	1	0	0	0	0	0	2	9	12	24	11	17	8	13	9	24	15	17	39
ENSBTAG00000001839	OCIAD2	34	53	43	55	16	19	26	44	22	23	27	25	10	23	19	10	7	7	15	17	24	29	30	32
ENSBTAG00000001840	INO80B	170	202	179	222	211	262	177	275	193	197	242	160	213	147	202	232	244	213	224	212	179	169	192	187
ENSBTAG00000001842	GSTM3	282	245	285	361	86	68	183	221	37	101	169	163	993	1292	967	1635	1229	696	1356	1564	966	1790	1725	1952
ENSBTAG00000001843	WBP1	120	134	132	165	59	75	64	69	67	67	84	61	276	334	362	382	273	334	370	329	323	322	337	440
ENSBTAG00000001844	MOGS	38	38	39	56	18	17	21	22	22	27	17	28	42	52	72	51	31	43	57	52	96	94	88	95
ENSBTAG00000001845	ENSBTAG00000001845	0	0	0	0	0	0	0	0	0	0	0	0	0	1	0	0	0	0	0	0	0	0	0	0
ENSBTAG00000001847	CNTLN	79	49	51	83	57	73	50	98	73	71	73	54	149	118	191	209	156	188	168	184	161	162	175	161
ENSBTAG00000001848	KATNB1	92	132	90	121	67	61	55	46	60	54	46	51	91	142	121	145	102	126	135	126	118	125	145	147
ENSBTAG00000001851	ENSBTAG00000001851	0	0	0	0	0	0	0	0	0	0	0	0	0	0	0	0	0	0	0	0	0	1	0	0
ENSBTAG00000001852	BREH1	49	29	12	17	15	21	17	4	8	9	5	4	117	123	135	116	121	121	155	73	151	105	116	166
ENSBTAG00000001854	CIAPIN1	874	973	651	831	461	631	461	521	545	540	401	379	321	464	385	394	307	359	370	390	332	399	457	415
ENSBTAG00000001855	COQ9	102	133	96	106	35	83	46	40	50	50	37	43	112	120	146	137	123	119	137	121	156	169	183	193
ENSBTAG00000001856	POLR2C	215	216	201	192	109	135	100	127	144	129	83	74	144	202	191	151	133	153	191	171	208	183	175	195
ENSBTAG00000001857	DOK4	16	18	9	15	6	5	4	4	6	9	5	0	2	10	4	2	4	7	4	2	3	5	10	9
ENSBTAG00000001858	ENSBTAG00000001858	1	1	0	1	0	0	1	2	1	1	4	1	0	2	1	1	0	0	0	1	2	4	6	2
ENSBTAG00000001861	SESTD1	4	6	14	13	27	35	20	38	31	9	30	22	7	3	8	11	12	14	16	5	10	3	6	6
ENSBTAG00000001862	PPP2R2B	0	0	0	1	0	0	0	0	0	0	0	0	1	1	2	2	0	6	3	0	1	17	0	1
ENSBTAG00000001864	NR4A3	12	8	1	3	4	6	4	3	7	9	4	1	0	0	0	0	1	1	0	0	0	0	0	1
ENSBTAG00000001865	SGCG	0	0	0	0	0	0	0	0	0	0	0	0	0	0	0	0	0	0	0	0	0	0	0	0
ENSBTAG00000001866	EMX1	0	0	0	0	0	0	0	0	1	0	0	1	0	0	0	1	0	1	0	0	0	0	4	0
ENSBTAG00000001867	SACS	32	40	45	52	73	72	67	105	92	99	80	70	15	9	17	17	22	16	22	20	9	12	15	18
ENSBTAG00000001868	PCYT2	208	245	152	155	104	115	82	110	137	139	63	57	158	253	199	194	143	183	187	178	202	185	231	242
ENSBTAG00000001870	CPNE6	0	0	0	0	0	0	0	0	0	0	0	0	0	0	0	0	0	0	0	0	0	0	0	0
ENSBTAG00000001871	NRL	0	0	0	0	0	0	0	0	0	0	0	0	0	0	0	0	0	0	0	0	0	0	0	0
ENSBTAG00000001872	ORC6	27	23	39	36	20	47	34	33	50	34	43	25	33	36	32	27	13	22	26	37	31	38	43	41
ENSBTAG00000001873	ENSBTAG00000001873	0	0	0	0	0	0	0	0	0	0	0	0	0	0	0	0	0	0	0	0	0	0	0	0
ENSBTAG00000001874	DOCK3	0	1	0	1	0	0	1	0	2	0	0	0	0	0	1	0	1	0	0	1	0	0	0	0
ENSBTAG00000001877	HMGN5	133	244	142	200	69	48	29	86	36	44	77	43	128	231	226	349	174	200	178	190	267	245	208	226
ENSBTAG00000001879	PER2	0	0	1	1	0	2	1	5	1	0	1	1	0	1	0	1	1	0	0	0	0	0	0	0
ENSBTAG00000001880	VGLL1	0	0	0	0	0	0	0	0	0	0	0	0	0	0	0	0	0	0	0	0	0	0	0	0
ENSBTAG00000001881	SLC10A1	0	0	0	0	0	0	0	0	0	0	0	0	0	0	0	0	0	0	0	0	0	0	0	0
ENSBTAG00000001882	CD79A	0	0	0	0	0	0	0	0	0	0	0	0	0	0	0	0	0	0	0	0	0	0	0	0
ENSBTAG00000001885	COPRS	47	43	48	36	17	15	18	39	24	28	28	13	50	56	74	79	48	92	78	78	75	80	76	82
ENSBTAG00000001886	FAM122B	1	1	1	0	2	0	0	3	3	5	2	2	0	3	3	2	1	1	0	2	2	4	0	1
ENSBTAG00000001887	STAM2	113	107	89	132	101	147	85	125	126	135	83	106	76	88	75	92	66	77	91	93	86	71	81	62
ENSBTAG00000001888	MED13L	192	203	205	198	135	136	107	209	107	124	141	119	343	275	338	387	355	396	398	351	376	326	395	378
ENSBTAG00000001889	C22H3orf14	31	32	54	67	16	21	27	44	28	31	27	22	29	42	33	52	35	36	33	50	19	37	27	27
ENSBTAG00000001890	RUBCN	0	0	0	0	1	2	2	0	1	0	0	1	1	1	0	1	1	0	1	1	2	1	0	0
ENSBTAG00000001892	YAE1	23	35	50	49	11	18	22	23	17	18	26	24	37	87	69	35	32	47	53	52	77	79	59	86
ENSBTAG00000001893	TM4SF4	0	0	0	0	0	0	0	0	0	0	0	0	0	0	0	0	0	0	0	0	0	0	0	0
ENSBTAG00000001894	NEDD1	512	569	406	667	473	615	436	573	440	547	444	444	126	265	155	154	104	157	148	149	117	163	169	137
ENSBTAG00000001895	PGGT1B	4	0	0	2	1	9	6	5	7	5	3	9	1	0	3	1	1	0	2	1	1	0	1	0
ENSBTAG00000001898	CCDC112	156	157	123	154	99	137	115	110	99	113	94	87	105	148	144	132	116	120	115	112	102	97	105	97
ENSBTAG00000001899	KCNH7	0	0	0	0	0	0	0	0	0	0	0	0	0	0	0	0	0	0	0	0	0	0	0	0
ENSBTAG00000001900	ENSBTAG00000001900	0	0	0	0	0	0	0	0	0	0	0	0	0	0	0	0	0	0	0	0	0	0	0	0
ENSBTAG00000001901	ENSBTAG00000001901	0	0	0	0	0	1	0	0	0	0	0	0	0	0	0	0	0	0	0	0	0	0	0	0
ENSBTAG00000001902	CEP295	287	309	285	321	228	301	205	293	279	285	219	223	342	387	534	529	400	456	440	495	390	401	457	472
ENSBTAG00000001903	C11H2orf50	0	0	0	0	0	0	0	0	0	0	0	0	0	0	0	0	0	0	0	0	0	0	0	0
ENSBTAG00000001904	ZNF276	125	173	187	186	78	87	80	105	92	89	109	82	103	120	131	135	108	140	141	123	133	154	160	147
ENSBTAG00000001906	FANCA	0	0	3	1	0	1	0	2	1	0	4	0	2	6	4	6	3	3	2	4	3	4	3	2
ENSBTAG00000001908	DLD	231	294	238	271	112	158	129	163	163	130	140	131	245	317	352	302	273	295	308	314	320	334	345	370
ENSBTAG00000001911	ENSBTAG00000001911	9	9	11	14	26	25	15	34	25	20	23	17	2	5	3	0	7	1	2	1	1	1	1	3
ENSBTAG00000001912	TRPV5	0	0	0	0	0	0	0	0	0	0	0	0	0	0	0	0	0	0	0	0	0	0	0	0
ENSBTAG00000001915	APOH	0	1	0	0	1	0	0	0	0	0	0	0	0	0	0	0	0	0	0	0	0	0	0	0
ENSBTAG00000001917	C15H11orf16	0	0	0	0	0	0	0	0	2	0	0	0	0	1	4	3	1	1	2	1	3	10	1	1
ENSBTAG00000001918	STXBP5L	1	0	1	1	2	0	0	0	0	0	1	2	6	14	5	1	2	5	5	5	6	2	2	2
ENSBTAG00000001919	ZNF652	30	28	30	48	33	24	21	36	20	26	15	24	65	41	79	97	85	89	85	82	66	81	70	84
ENSBTAG00000001920	POLQ	7	7	3	7	15	16	9	9	12	13	12	8	73	37	45	66	59	48	74	68	14	33	38	49
ENSBTAG00000001922	AKIP1	72	69	68	78	37	37	40	51	66	43	39	38	50	58	46	71	54	53	68	51	61	69	70	64
ENSBTAG00000001925	TMPRSS11D	0	0	0	0	0	0	0	0	0	0	0	0	0	0	0	0	0	0	0	0	0	0	0	0
ENSBTAG00000001926	RAD23B	198	247	229	292	139	232	158	197	194	174	156	149	203	279	259	242	193	225	262	234	257	262	271	293
ENSBTAG00000001927	ATP6V1C2	1	1	0	1	4	1	0	0	1	0	0	0	0	1	2	0	1	2	2	2	2	2	2	1
ENSBTAG00000001928	PDIA6	1122	1199	700	1083	509	900	526	605	761	843	525	539	670	1073	937	754	580	731	932	810	1062	1111	1071	1166
ENSBTAG00000001931	TRABD	12	27	14	22	9	8	13	15	13	11	16	11	7	23	10	7	8	7	5	8	11	13	17	10
ENSBTAG00000001932	CRAT	22	46	100	78	9	28	29	45	20	20	29	24	98	124	89	126	94	96	128	122	113	141	127	120
ENSBTAG00000001933	PTPA	221	309	319	342	124	167	151	192	155	184	182	125	247	323	263	311	236	298	283	260	231	231	220	307
ENSBTAG00000001936	PCK1	2	4	2	12	3	4	3	0	9	4	1	8	0	0	0	1	0	0	0	0	0	1	0	0
ENSBTAG00000001937	ANAPC11	112	111	139	148	46	88	83	76	75	79	65	62	94	137	122	113	102	131	121	123	135	145	145	156
ENSBTAG00000001938	CKS2	112	144	288	180	64	176	73	73	129	114	101	62	190	313	300	358	212	252	308	332	290	365	310	376
ENSBTAG00000001939	SECISBP2	142	153	169	202	128	224	127	185	178	170	157	137	88	74	110	97	61	94	104	116	76	77	93	80
ENSBTAG00000001941	SEMA4D	3	2	0	3	4	6	2	4	5	1	5	7	17	13	16	16	10	19	16	11	14	11	13	21
ENSBTAG00000001942	SNX27	176	184	157	184	161	238	150	210	235	181	167	166	142	149	173	155	174	202	193	184	154	162	184	156
ENSBTAG00000001945	ARG2	24	19	17	16	7	21	7	7	15	16	8	13	3	7	7	10	5	6	7	8	12	10	5	13
ENSBTAG00000001947	ZNF514	0	0	0	0	0	1	0	0	0	1	4	2	1	4	3	6	0	2	1	3	3	1	2	2
ENSBTAG00000001948	VTI1B	237	261	299	332	105	149	121	165	119	149	122	122	355	465	410	459	365	399	396	420	442	436	432	450
ENSBTAG00000001949	ZNF2	9	13	11	19	7	13	5	6	11	12	7	7	11	10	20	16	12	14	16	23	12	23	19	18
ENSBTAG00000001950	RDH11	0	0	0	4	1	1	0	0	1	3	0	2	0	0	0	0	0	3	0	0	0	1	0	0
ENSBTAG00000001952	PROM2	0	0	0	0	0	0	0	0	0	0	0	0	0	0	0	0	0	0	0	0	0	0	0	0
ENSBTAG00000001956	HINT3	44	44	19	47	13	25	16	23	25	20	23	12	40	34	36	36	25	39	46	44	39	40	47	32
ENSBTAG00000001957	TRMT11	46	54	49	56	32	56	42	32	38	42	31	31	29	54	32	32	34	41	31	37	54	46	37	55
ENSBTAG00000001959	TFAP2E	0	0	0	0	0	0	0	0	0	0	0	0	0	0	0	0	0	0	0	0	0	0	0	0
ENSBTAG00000001961	MAP1B	2900	2641	2755	3844	2347	2798	1640	2378	2110	3178	1890	1905	546	661	488	544	401	490	587	538	579	481	799	635
ENSBTAG00000001962	MRPS27	272	294	300	287	165	178	148	175	162	159	161	122	298	402	345	422	323	339	380	348	341	401	352	398
ENSBTAG00000001965	ENPP7	0	0	0	0	0	0	0	0	0	0	0	0	0	0	0	0	0	0	0	0	0	0	0	0
ENSBTAG00000001966	PDGFRL	1	2	0	1	0	0	2	0	0	1	2	0	3	5	7	4	0	2	1	3	7	6	7	6
ENSBTAG00000001968	TTC14	611	745	634	864	438	673	499	644	588	603	499	452	367	487	528	474	368	418	522	449	487	456	476	443
ENSBTAG00000001969	CCDC39	1	0	2	0	0	1	0	0	0	1	1	0	3	2	3	3	0	1	0	1	5	10	2	0
ENSBTAG00000001975	DRP2	0	0	0	0	0	0	0	0	0	0	0	0	0	0	0	0	0	0	0	0	0	0	0	0
ENSBTAG00000001976	PPP1R17	0	0	0	0	0	0	0	0	0	0	0	0	0	0	0	0	0	0	0	0	0	0	0	0
ENSBTAG00000001977	YIPF6	52	63	70	77	30	48	40	49	39	49	34	51	70	94	102	74	71	77	116	100	90	91	83	80
ENSBTAG00000001979	TAF7L	0	0	0	0	1	1	0	0	0	0	0	2	0	0	0	0	0	0	0	1	0	0	0	0
ENSBTAG00000001981	SLC6A17	0	0	0	0	0	0	0	0	0	0	0	1	0	0	0	0	0	0	0	0	0	0	0	0
ENSBTAG00000001983	SMAGP	10	16	9	0	5	3	1	5	4	5	3	1	2	2	2	2	3	5	2	3	3	6	0	3
ENSBTAG00000001985	SRMS	0	0	0	0	0	0	0	0	1	0	0	0	0	0	0	0	0	0	1	0	0	0	0	0
ENSBTAG00000001987	SWAP70	132	140	255	263	143	121	158	281	131	121	194	185	46	64	47	45	45	40	35	61	62	42	133	62
ENSBTAG00000001988	EIF3D	629	660	663	770	411	558	337	454	434	486	390	416	792	733	1045	969	818	1000	873	941	1109	1065	1077	1079
ENSBTAG00000001992	CYP51A1	1273	1249	335	433	925	1396	257	296	1292	1369	182	243	641	1132	620	774	643	766	796	735	687	707	680	769
ENSBTAG00000001994	FAM187B	0	0	0	0	0	0	0	0	0	0	0	0	0	0	0	0	0	0	0	0	0	0	0	0
ENSBTAG00000001996	SNRNP70	801	965	946	900	422	593	485	600	601	510	494	458	775	1006	991	1058	820	886	978	937	927	1081	1082	1107
ENSBTAG00000001997	MROH2B	0	0	0	0	0	0	0	0	0	0	0	0	0	0	0	0	0	0	0	0	0	0	0	0
ENSBTAG00000001998	ST6GALNAC1	0	0	0	0	0	0	0	0	0	0	0	0	0	0	0	0	0	0	0	0	0	0	0	0
ENSBTAG00000001999	NKAPD1	267	357	279	363	178	241	160	242	175	221	182	159	262	353	383	347	259	310	315	309	362	328	316	375
ENSBTAG00000002000	TIMM8B	606	541	676	823	222	347	287	342	324	361	284	272	435	685	560	673	466	502	590	536	631	631	709	762
ENSBTAG00000002001	ENSBTAG00000002001	0	0	0	0	0	0	0	0	0	0	0	0	0	0	0	0	0	0	0	0	0	0	0	0
ENSBTAG00000002002	ATAD2	127	95	169	206	136	185	221	375	173	143	242	206	335	208	368	437	372	406	381	415	246	356	305	408
ENSBTAG00000002004	LLPH	351	357	450	448	247	378	254	270	295	245	245	263	258	397	434	362	321	431	370	332	366	364	356	431
ENSBTAG00000002006	THBS1	4855	4424	3137	2550	2993	5516	2069	1615	2969	2662	1502	2338	520	1402	576	539	407	350	455	600	604	913	1367	665
ENSBTAG00000002007	PRG3	0	0	0	0	0	0	0	0	0	0	0	0	0	0	0	0	0	0	0	0	0	0	0	0
ENSBTAG00000002008	ENSBTAG00000002008	0	0	0	0	0	0	0	0	0	0	0	0	0	0	0	0	0	0	0	0	0	0	0	0
ENSBTAG00000002009	ENSBTAG00000002009	0	0	1	1	1	1	1	0	1	0	2	0	3	1	0	3	1	3	1	1	3	5	1	0
ENSBTAG00000002010	PI4K2A	190	223	157	204	73	113	95	103	78	95	62	81	113	166	133	129	110	123	128	128	141	141	135	140
ENSBTAG00000002011	KIAA0895	1	3	4	2	1	3	7	3	1	2	2	2	1	1	0	0	4	5	1	2	0	0	0	0
ENSBTAG00000002012	CIAO2A	461	451	518	615	233	372	301	314	349	329	286	259	389	518	472	458	343	445	509	415	511	498	531	591
ENSBTAG00000002014	SNX1	249	316	281	329	139	192	173	180	183	169	171	138	248	374	289	268	218	261	312	280	292	289	296	344
ENSBTAG00000002015	RPS6KA6	4	2	1	1	4	3	4	7	4	7	5	2	1	1	4	3	5	3	5	7	11	1	1	2
ENSBTAG00000002016	ENSBTAG00000002016	0	0	0	0	0	0	0	0	0	0	0	0	0	0	0	0	0	0	0	0	0	0	0	0
ENSBTAG00000002018	EIF5A	1218	1288	1508	1614	634	939	864	826	900	818	837	743	691	940	819	882	722	859	903	959	916	986	1116	1144
ENSBTAG00000002019	SERPINB5	0	0	0	0	0	0	0	0	0	0	0	0	0	0	0	0	0	0	0	0	0	0	0	0
ENSBTAG00000002020	CREBRF	248	320	166	294	242	259	219	308	273	241	210	255	216	184	221	262	237	228	246	257	267	251	275	211
ENSBTAG00000002021	BNIP1	25	23	16	36	8	16	14	8	8	12	7	10	11	18	19	25	19	23	20	17	19	23	23	18
ENSBTAG00000002023	NOS1	0	0	0	0	1	0	0	0	0	0	0	0	0	0	0	0	0	0	0	0	0	0	0	0
ENSBTAG00000002024	ASB18	0	0	0	0	0	0	0	0	0	0	0	0	0	0	0	0	0	0	0	0	0	0	0	0
ENSBTAG00000002025	AMIGO2	8	6	13	12	10	10	9	12	8	9	18	10	2	7	2	1	2	1	1	2	3	2	11	2
ENSBTAG00000002026	RPL5	2397	2368	2489	3056	1587	2123	1348	1748	1615	1600	1526	1522	3187	3207	3771	3638	3017	3679	3789	3628	3965	3812	4204	4544
ENSBTAG00000002027	FAM167B	0	0	0	0	0	0	0	0	0	0	0	0	0	0	0	0	0	0	0	0	0	0	0	0
ENSBTAG00000002028	FAM69A	14	18	18	13	6	8	9	9	14	14	6	7	10	19	7	5	8	8	10	9	10	6	9	6
ENSBTAG00000002029	IGSF5	0	0	0	0	0	0	0	0	0	0	0	0	0	0	0	0	0	0	0	0	0	0	0	0
ENSBTAG00000002030	SPP2	0	0	0	0	0	0	0	0	0	0	0	0	0	0	0	0	0	0	0	0	0	0	0	0
ENSBTAG00000002033	UBXN2A	61	39	56	91	52	70	65	114	76	93	83	48	51	31	71	53	51	55	51	74	42	37	63	48
ENSBTAG00000002034	MFSD2B	0	0	0	0	0	0	0	0	0	0	0	0	0	0	0	0	0	0	0	0	0	0	0	0
ENSBTAG00000002035	ARL5C	0	0	0	0	0	0	0	0	0	0	0	0	0	0	0	0	0	0	0	0	0	0	0	0
ENSBTAG00000002036	CACNB1	1	3	3	4	1	1	1	2	1	3	0	0	4	0	0	2	3	2	4	3	5	2	2	4
ENSBTAG00000002037	ATXN7L1	43	71	69	82	32	36	33	39	33	35	43	44	52	64	43	81	47	56	79	69	56	61	76	54
ENSBTAG00000002038	RPL14	3959	4071	4457	5106	2079	2847	2252	2509	2409	2378	2123	2319	3841	4519	4777	4839	4103	4562	4951	4702	5581	5516	5493	5780
ENSBTAG00000002039	FRMD8	119	135	119	129	42	74	58	57	60	82	67	50	53	51	69	62	58	63	71	57	91	77	103	75
ENSBTAG00000002041	SASH3	0	0	0	0	0	0	0	0	0	0	0	0	0	0	0	0	0	0	0	0	0	1	0	0
ENSBTAG00000002042	RIC8A	168	207	227	233	77	119	108	132	105	103	95	97	156	161	222	229	165	190	212	215	178	213	238	228
ENSBTAG00000002043	ENSBTAG00000002043	0	0	0	0	0	0	0	0	0	0	0	0	0	0	0	0	0	0	0	0	0	0	0	0
ENSBTAG00000002044	SIRT3	26	37	55	81	23	38	38	39	22	32	39	19	159	142	191	210	167	171	219	206	221	233	215	201
ENSBTAG00000002045	PSMD13	9	13	9	11	4	9	8	8	11	9	12	7	8	10	11	5	1	5	11	2	15	19	11	13
ENSBTAG00000002046	COX8B	0	0	0	0	0	0	0	0	0	0	0	0	0	0	0	0	0	0	0	0	0	1	0	0
ENSBTAG00000002048	PTPN11	415	327	375	532	505	613	475	672	555	632	573	548	230	232	250	229	241	302	274	290	221	195	246	229
ENSBTAG00000002049	HADH	60	57	41	69	16	59	44	20	45	27	35	22	49	108	74	75	35	56	101	64	143	129	133	163
ENSBTAG00000002050	COA7	9	5	9	6	1	12	3	7	3	0	1	5	6	14	9	17	12	11	5	5	8	6	11	9
ENSBTAG00000002051	ENSBTAG00000002051	5	1	1	2	0	1	3	1	2	3	0	2	2	3	0	4	4	2	3	2	0	1	2	3
ENSBTAG00000002052	PLOD1	25	37	12	42	11	13	17	19	11	17	6	22	46	73	63	52	53	45	43	41	60	81	60	85
ENSBTAG00000002055	ZFP28	0	1	0	0	1	0	0	0	0	1	1	0	0	0	0	0	0	0	0	0	0	2	0	0
ENSBTAG00000002056	MARS2	27	26	32	29	14	15	17	11	13	14	20	12	18	20	20	29	21	30	33	28	25	19	15	30
ENSBTAG00000002058	ASF1A	108	123	165	155	97	155	99	110	114	112	103	83	80	134	107	123	90	96	130	102	123	115	141	149
ENSBTAG00000002059	MCM9	1	15	1	7	11	7	2	7	8	8	12	7	4	2	1	1	2	1	3	6	0	3	5	2
ENSBTAG00000002060	RPL19	1017	1256	1137	1647	346	759	565	620	723	614	596	574	751	1509	995	745	550	686	1014	813	1593	1436	1382	1597
ENSBTAG00000002062	TRPA1	0	0	1	0	4	0	1	1	2	2	1	1	0	0	0	0	0	0	0	1	0	0	0	0
ENSBTAG00000002065	TFAP2C	0	0	0	0	0	0	0	0	0	0	0	0	0	0	0	0	0	0	0	0	0	0	0	0
ENSBTAG00000002066	MYL7	0	0	0	0	0	0	0	0	0	0	0	0	0	0	0	0	0	0	0	0	0	0	0	0
ENSBTAG00000002068	TAGLN2	901	1121	791	1394	491	905	708	500	644	698	590	516	61	170	100	91	40	66	54	70	81	113	222	129
ENSBTAG00000002069	BOLA	1387	1080	2373	1827	740	1833	687	759	1506	750	900	571	488	504	2437	1156	922	1219	1226	1479	1586	2024	1558	1240
ENSBTAG00000002070	KLC3	0	0	0	0	0	0	0	0	0	0	0	0	0	0	0	0	0	0	0	0	0	1	0	0
ENSBTAG00000002071	ENSBTAG00000002071	0	0	0	0	0	0	0	0	0	0	0	0	0	0	0	0	0	0	0	0	0	0	0	0
ENSBTAG00000002072	ERCC2	32	49	39	49	20	41	27	27	23	17	14	21	33	35	33	39	31	37	40	27	33	33	36	48
ENSBTAG00000002073	RAD17	132	143	137	153	74	120	86	95	93	97	93	97	102	122	144	123	108	128	155	136	155	147	126	173
ENSBTAG00000002075	MME	0	0	0	0	0	0	0	1	0	0	0	0	0	0	0	0	0	0	0	1	0	5	0	1
ENSBTAG00000002076	ENSBTAG00000002076	15	13	13	27	34	33	45	48	40	47	38	35	33	21	25	27	18	24	29	37	18	12	21	20
ENSBTAG00000002078	KDM4A	12	7	9	14	24	21	11	21	23	21	23	16	18	14	14	13	10	18	15	8	10	7	8	7
ENSBTAG00000002080	NOV	2	8	1	5	0	0	3	1	3	2	1	2	1	5	6	14	2	3	2	6	3	3	3	5
ENSBTAG00000002081	BMPR1B	184	172	153	214	201	226	173	172	207	188	148	143	20	28	14	12	15	18	22	25	31	24	28	24
ENSBTAG00000002082	MARCKS	384	363	398	542	356	324	349	461	250	282	362	435	138	181	129	109	112	152	147	118	226	144	243	192
ENSBTAG00000002083	AUTS2	84	84	86	84	148	121	102	148	129	119	87	99	46	45	56	60	40	66	29	52	37	31	49	31
ENSBTAG00000002084	UNC5C	0	5	0	2	1	0	3	4	1	0	3	2	4	9	9	2	2	3	7	1	5	0	2	3
ENSBTAG00000002085	IL36G	0	0	0	0	0	0	0	0	0	0	0	0	0	0	0	0	0	0	0	0	0	0	0	0
ENSBTAG00000002086	PRPF4B	851	1030	818	1015	668	825	594	822	629	755	685	602	1083	1019	1373	1447	1115	1295	1190	1183	992	981	1110	1056
ENSBTAG00000002087	IL36A	0	0	0	1	0	0	0	0	0	0	17	0	0	0	0	0	0	0	0	0	0	0	0	0
ENSBTAG00000002088	IL36B	0	0	0	0	0	0	0	0	0	0	0	0	0	0	0	0	0	0	0	0	0	0	0	0
ENSBTAG00000002089	FAM217A	0	0	0	1	0	0	0	0	0	0	1	0	1	0	2	0	0	1	0	1	0	0	0	0
ENSBTAG00000002090	CPSF4	138	172	164	198	79	106	70	112	98	100	93	85	90	133	142	182	130	123	146	154	169	143	164	161
ENSBTAG00000002092	PI16	0	0	0	1	0	0	0	0	0	0	0	0	0	0	0	0	0	0	0	0	0	0	0	0
ENSBTAG00000002094	ATP5MF	1584	1738	2035	2001	803	1037	985	1154	989	897	999	893	1825	2399	2186	2285	1726	2211	2307	2151	2227	2250	2307	2751
ENSBTAG00000002095	MEN1	203	230	207	195	92	149	116	131	141	131	107	94	212	186	244	280	234	281	246	251	252	252	271	283
ENSBTAG00000002096	FCGR3A	1	1	1	1	2	0	0	0	0	0	2	0	1	0	1	0	1	3	2	1	0	0	2	0
ENSBTAG00000002097	TMC5	0	0	0	0	0	0	0	0	0	0	0	0	0	0	0	0	0	0	0	0	0	0	0	0
ENSBTAG00000002098	CDC34	76	119	113	156	30	67	73	77	72	45	65	47	41	99	53	47	51	59	55	60	75	80	65	75
ENSBTAG00000002099	SLC14A2	0	0	0	0	0	0	0	0	0	0	0	0	0	0	0	0	0	0	0	0	0	0	0	0
ENSBTAG00000002100	GZMM	0	0	0	0	0	0	0	0	0	0	0	0	0	0	0	0	0	0	0	0	0	0	0	0
ENSBTAG00000002101	GDE1	226	210	295	286	81	131	116	136	108	119	155	118	157	199	178	191	152	196	206	217	174	219	212	201
ENSBTAG00000002103	PLCG2	0	0	0	0	0	0	0	0	0	0	0	0	0	0	1	2	0	0	0	0	0	0	0	2
ENSBTAG00000002104	RHPN1	0	1	0	0	0	0	0	0	0	0	0	0	0	0	0	0	1	0	2	1	0	0	0	2
ENSBTAG00000002105	TEX261	384	378	432	428	185	264	178	220	226	194	189	194	468	593	549	646	429	539	636	553	569	619	574	701
ENSBTAG00000002107	FZD1	24	24	43	42	11	24	15	24	17	11	26	25	30	42	88	83	34	56	47	71	63	36	73	63
ENSBTAG00000002108	YWHAQ	1628	1683	1696	2325	810	1234	1068	1117	1157	964	891	1025	434	612	532	534	367	492	586	502	564	595	675	639
ENSBTAG00000002110	DMGDH	0	0	0	0	0	0	0	0	0	0	0	0	2	0	2	3	4	1	2	1	4	0	2	2
ENSBTAG00000002112	INSIG2	23	69	27	111	17	37	51	33	34	28	29	45	5	27	10	2	4	0	7	8	7	12	9	9
ENSBTAG00000002113	ZNF41	6	11	6	8	3	8	6	6	5	11	6	4	4	11	9	8	10	3	9	7	15	8	11	6
ENSBTAG00000002115	C13H20orf96	3	3	4	2	1	3	4	3	1	5	3	1	5	18	12	20	13	16	15	26	10	16	21	21
ENSBTAG00000002116	ZCCHC3	257	273	184	260	112	178	119	156	146	136	116	122	331	310	409	440	301	353	424	366	401	423	369	424
ENSBTAG00000002117	KIF18A	18	12	9	16	7	14	11	11	25	16	7	19	22	46	42	51	32	41	46	40	34	39	44	39
ENSBTAG00000002121	CDK2AP2	223	259	120	211	67	122	87	60	118	155	72	76	46	146	89	80	52	63	91	82	111	115	140	157
ENSBTAG00000002122	PHETA1	0	0	0	0	0	0	0	0	0	0	0	0	0	0	0	0	0	0	0	0	0	0	0	0
ENSBTAG00000002123	MYO3A	1	0	4	1	0	0	2	5	1	0	2	0	0	0	0	0	0	0	0	0	0	0	0	0
ENSBTAG00000002125	GNAL	17	32	19	48	11	12	14	15	13	15	10	13	3	9	5	10	3	4	6	8	3	14	5	8
ENSBTAG00000002126	PFKFB2	11	4	11	8	1	11	5	5	10	6	3	4	7	8	16	21	8	13	4	12	12	18	16	25
ENSBTAG00000002127	TCP11L2	47	78	35	90	34	49	39	68	39	42	42	38	45	29	34	31	15	45	51	19	39	13	35	25
ENSBTAG00000002128	MPPE1	2	11	3	10	3	2	4	4	1	2	6	2	2	5	1	4	2	0	2	6	6	3	5	3
ENSBTAG00000002129	KLF5	7	5	4	3	4	7	3	4	2	4	9	3	0	1	0	0	1	0	1	0	2	5	3	0
ENSBTAG00000002130	SMPD4	244	263	259	275	119	151	122	163	171	147	120	131	181	274	258	299	204	255	242	277	233	248	280	302
ENSBTAG00000002132	DRD3	0	0	0	0	0	0	0	0	0	0	0	0	0	0	0	0	0	0	0	0	0	0	0	0
ENSBTAG00000002134	INSYN2B	0	0	0	0	0	0	0	0	0	0	0	0	0	0	0	0	0	0	0	0	0	0	0	0
ENSBTAG00000002135	CD69	0	0	0	0	0	0	0	0	0	0	0	0	1	8	0	0	2	1	0	0	1	0	2	1
ENSBTAG00000002136	FCHO1	2	2	2	1	2	1	0	1	3	0	0	0	10	11	16	13	3	17	16	10	8	15	13	27
ENSBTAG00000002137	SUGT1	480	590	526	603	237	352	241	364	334	285	301	294	566	694	706	669	596	755	740	712	710	670	696	794
ENSBTAG00000002138	PADI1	1	0	0	5	0	0	3	3	2	1	2	0	44	63	20	165	53	15	48	66	21	190	73	68
ENSBTAG00000002139	MIXL1	0	0	0	0	0	0	0	0	0	0	0	0	0	0	0	0	0	0	0	0	0	0	0	0
ENSBTAG00000002140	IL3	0	0	0	0	0	0	0	0	0	0	0	0	0	0	0	0	0	0	0	0	0	0	0	0
ENSBTAG00000002143	DTWD2	2	0	1	2	0	0	1	0	0	1	0	0	0	1	0	1	0	0	0	1	1	0	0	0
ENSBTAG00000002144	ADRB2	0	0	0	1	0	0	0	0	0	0	0	1	0	0	0	0	0	0	0	0	0	0	0	0
ENSBTAG00000002145	MMP17	10	14	17	13	5	8	4	12	1	7	5	4	0	4	0	2	1	0	0	0	1	0	1	1
ENSBTAG00000002147	PPP4R2	274	241	235	307	237	336	238	326	296	290	274	210	214	202	245	220	184	250	244	214	204	179	190	179
ENSBTAG00000002148	RAB3D	2	2	0	2	1	0	1	0	0	0	0	0	1	0	1	1	2	1	3	1	0	0	1	0
ENSBTAG00000002150	IL17A	0	0	0	0	0	0	0	0	0	0	0	0	0	0	0	0	0	0	0	0	0	0	0	0
ENSBTAG00000002151	ASB15	0	0	0	0	0	0	0	0	0	0	0	0	111	62	122	33	72	118	108	141	198	53	126	82
ENSBTAG00000002154	GPR141	0	0	0	0	0	0	0	0	0	0	0	0	0	0	0	0	0	0	0	0	0	0	0	0
ENSBTAG00000002157	LMOD2	1	0	0	0	0	1	0	1	0	0	0	0	32	42	55	23	24	50	40	38	51	17	33	50
ENSBTAG00000002158	ENSBTAG00000002158	0	0	0	0	0	0	0	0	0	0	0	0	0	0	0	0	0	0	0	0	0	0	0	0
ENSBTAG00000002163	PTGER2	0	0	0	0	0	0	0	2	2	0	0	0	0	0	0	0	0	0	0	0	0	0	0	0
ENSBTAG00000002164	AXDND1	28	36	14	33	28	39	10	10	27	46	4	24	23	10	26	28	24	16	22	17	15	21	18	16
ENSBTAG00000002166	CRISP2	0	0	0	0	0	0	0	0	0	0	0	0	0	0	0	0	0	0	0	0	0	0	0	0
ENSBTAG00000002167	NPHS2	0	0	0	0	0	1	3	0	1	0	0	0	3	2	4	1	0	3	8	0	3	4	1	4
ENSBTAG00000002169	ENSBTAG00000002169	0	0	0	0	0	0	1	0	0	0	1	0	0	0	0	0	0	0	0	0	0	0	0	0
ENSBTAG00000002170	NOVA1	116	288	148	222	62	78	103	115	84	109	96	96	99	199	185	158	105	106	170	100	208	140	175	187
ENSBTAG00000002171	FAM135A	40	65	42	55	61	72	43	70	62	56	52	65	67	107	94	99	79	87	96	86	65	58	59	78
ENSBTAG00000002174	RERG	251	260	228	340	140	188	130	154	153	150	130	172	30	77	39	29	55	46	32	43	61	45	69	75
ENSBTAG00000002175	SRPK2	2169	2125	2343	2615	1663	1974	1474	2244	1704	1728	1666	1618	545	594	562	516	501	616	678	527	523	486	486	558
ENSBTAG00000002176	NSMCE1	790	725	400	717	436	613	369	311	472	464	271	417	536	566	552	544	537	615	671	708	666	624	604	752
ENSBTAG00000002177	PIKFYVE	41	68	38	41	64	75	70	102	101	73	65	84	19	19	29	27	23	26	19	21	21	20	34	22
ENSBTAG00000002178	PPL	0	0	0	0	1	0	0	0	0	0	0	0	0	0	0	0	0	0	0	0	0	0	0	0
ENSBTAG00000002179	C10H15orf41	8	14	5	15	1	8	1	5	6	2	5	4	10	20	16	20	23	6	14	19	15	14	13	23
ENSBTAG00000002180	ENSBTAG00000002180	0	0	0	0	0	0	0	0	0	0	0	0	0	0	0	0	0	0	0	0	0	0	0	0
ENSBTAG00000002181	KHDRBS3	135	139	80	89	53	72	59	48	71	73	33	59	8	30	7	14	10	12	12	6	13	9	9	12
ENSBTAG00000002182	COX17	89	399	104	960	60	156	134	74	208	127	117	86	136	495	95	90	56	76	88	81	134	151	117	149
ENSBTAG00000002184	FNDC5	0	0	0	0	0	0	0	0	0	0	0	1	0	0	0	0	0	0	0	0	0	0	0	0
ENSBTAG00000002185	RNF7	221	236	267	335	106	146	132	175	155	159	134	130	169	241	189	207	167	177	195	206	233	195	219	235
ENSBTAG00000002186	NDN	201	189	194	253	100	108	93	115	108	89	91	100	291	266	340	344	274	282	351	295	297	339	318	386
ENSBTAG00000002187	SERINC3	67	91	60	93	38	56	45	40	63	59	51	42	38	73	27	34	22	35	37	41	75	59	62	38
ENSBTAG00000002188	C16orf89	0	0	0	0	0	0	0	0	0	0	0	0	0	0	0	0	0	0	0	0	0	0	0	0
ENSBTAG00000002189	ALG1	0	0	1	1	2	0	1	2	1	1	2	1	0	0	0	0	0	0	0	0	0	0	0	0
ENSBTAG00000002190	DOCK8	0	0	0	0	0	0	0	0	0	0	0	0	0	0	0	1	0	0	0	0	0	0	0	0
ENSBTAG00000002191	RRP12	221	204	285	244	126	158	121	147	151	131	158	92	165	219	229	254	182	192	233	246	196	210	255	273
ENSBTAG00000002192	VXN	0	0	0	0	0	0	0	0	0	0	0	0	0	0	0	0	0	0	0	0	0	0	0	0
ENSBTAG00000002194	MYZAP	14	16	22	11	8	13	12	10	13	12	14	8	94	84	138	147	92	114	103	100	101	80	103	93
ENSBTAG00000002196	ELOC	428	547	557	658	200	435	328	321	344	317	300	296	343	727	465	437	328	435	511	487	544	562	622	685
ENSBTAG00000002199	CORIN	6	11	7	2	6	6	5	7	5	3	4	3	0	1	0	0	0	0	0	0	0	0	0	1
ENSBTAG00000002201	NFXL1	32	29	25	22	34	45	49	48	55	54	44	39	42	37	39	44	33	57	36	44	33	24	29	35
ENSBTAG00000002202	CRAMP1	0	1	0	0	1	4	1	1	0	0	2	0	0	1	0	2	0	0	0	0	0	0	0	1
ENSBTAG00000002203	NDUFS2	1536	1520	1448	2028	1002	947	884	1096	855	977	888	1012	794	892	872	969	785	1010	1033	977	917	1019	1044	1132
ENSBTAG00000002204	ENSBTAG00000002204	0	0	0	0	0	0	0	0	0	0	0	0	0	0	0	0	0	0	0	0	0	0	0	0
ENSBTAG00000002205	CNGA1	0	0	0	0	0	0	0	1	0	0	0	1	0	0	0	1	0	0	0	0	0	1	0	0
ENSBTAG00000002206	ZC3H12B	1	0	0	1	0	2	0	0	0	0	0	0	1	0	0	1	1	1	0	0	0	0	0	0
ENSBTAG00000002209	JPT2	514	441	375	507	219	346	254	256	300	267	192	261	285	366	344	354	230	346	368	385	408	394	374	443
ENSBTAG00000002210	LAS1L	484	491	497	504	287	367	230	307	311	259	299	265	544	575	657	752	661	661	716	761	648	716	762	723
ENSBTAG00000002211	MAPK8IP3	80	91	63	85	58	64	40	58	70	62	44	45	101	99	126	151	110	109	126	132	120	116	146	117
ENSBTAG00000002214	TAT	15	11	10	11	0	8	6	2	5	1	6	2	11	36	24	31	10	19	23	26	35	41	16	34
ENSBTAG00000002215	GFPT2	2679	2531	2531	2432	1094	2043	1588	1681	2046	1962	1377	1201	7	189	15	8	4	34	7	3	13	21	100	11
ENSBTAG00000002216	MYOD1	0	0	0	0	0	0	0	0	0	0	0	0	0	0	0	0	0	0	0	0	0	0	0	0
ENSBTAG00000002219	ATAD3A	149	158	143	165	50	101	88	89	87	87	81	94	118	183	150	119	117	104	162	146	152	141	169	203
ENSBTAG00000002220	SPTLC1	265	268	298	351	166	258	218	242	261	207	197	172	191	239	239	279	212	250	233	244	230	207	251	210
ENSBTAG00000002223	POP4	165	137	173	179	66	93	96	114	94	91	86	102	113	156	171	166	129	177	170	171	153	165	186	170
ENSBTAG00000002224	UHRF1	34	28	5	12	33	23	12	9	16	24	18	4	114	172	137	241	157	131	203	185	117	212	161	214
ENSBTAG00000002226	FBXO31	0	0	0	0	0	1	0	0	1	0	0	0	0	0	2	0	0	0	0	0	0	0	0	0
ENSBTAG00000002227	LRIG3	8	9	18	16	12	9	11	12	9	6	7	10	4	22	5	8	6	8	9	4	7	6	9	17
ENSBTAG00000002231	SLC9C2	0	0	0	0	0	0	0	0	0	0	1	0	1	0	0	0	0	0	2	1	0	0	0	1
ENSBTAG00000002232	TRPC1	3	2	2	4	3	6	4	9	4	9	5	1	4	1	1	0	1	1	2	0	1	3	3	2
ENSBTAG00000002233	CPNE2	15	10	2	17	6	10	10	2	8	14	7	9	0	0	0	4	0	0	1	0	0	3	2	2
ENSBTAG00000002236	TRPC4AP	6	3	1	3	6	8	11	10	5	9	5	5	2	1	1	0	0	3	0	0	2	0	2	0
ENSBTAG00000002238	ARL2	142	179	191	189	83	92	109	137	105	104	103	102	90	171	110	151	105	134	123	138	123	109	108	157
ENSBTAG00000002240	GPR18	4	7	10	17	12	5	2	12	7	9	14	12	0	0	0	0	0	0	0	0	0	0	1	0
ENSBTAG00000002242	FAM192A	85	108	90	98	73	83	72	85	81	65	79	57	91	109	110	128	80	104	118	129	74	86	111	99
ENSBTAG00000002243	SNX15	81	111	111	124	16	44	39	44	59	50	30	38	30	78	53	28	18	33	42	29	51	71	49	67
ENSBTAG00000002245	ENSBTAG00000002245	0	0	0	0	0	0	0	0	0	0	0	0	0	0	0	0	0	0	0	0	0	0	0	0
ENSBTAG00000002247	ENSBTAG00000002247	0	0	0	0	0	0	0	0	1	0	0	0	0	0	0	0	0	0	0	0	0	0	0	0
ENSBTAG00000002248	SAC3D1	12	15	11	10	2	13	8	2	14	6	7	6	13	6	13	16	21	12	22	12	12	20	19	13
ENSBTAG00000002249	NAALADL1	0	1	0	0	0	0	0	0	0	0	0	0	0	0	0	0	0	0	0	1	0	0	0	0
ENSBTAG00000002251	ENSBTAG00000002251	5	6	4	4	6	4	6	5	8	3	4	6	8	9	9	6	11	16	15	17	9	11	8	8
ENSBTAG00000002252	CHRNA2	1	0	0	1	1	0	0	0	1	0	1	0	0	0	0	0	0	0	0	0	0	0	0	0
ENSBTAG00000002253	FKBP6	0	0	0	0	0	0	0	0	0	0	0	0	0	0	1	0	0	0	1	0	0	1	1	0
ENSBTAG00000002255	BHMT	0	0	0	0	0	0	0	0	0	0	0	0	0	0	0	0	0	0	0	0	0	0	1	0
ENSBTAG00000002256	YEATS4	283	330	287	360	251	502	247	300	322	313	218	222	1408	1559	1412	1109	1453	1824	1565	1033	1689	1145	960	1735
ENSBTAG00000002257	KLK11	0	0	0	0	0	0	0	0	0	0	0	0	0	0	0	0	0	0	0	0	0	0	0	0
ENSBTAG00000002258	APOA1	1185	1188	879	775	501	609	790	670	633	561	662	540	1483	2107	1496	1806	996	932	1899	1437	1358	1585	1407	1976
ENSBTAG00000002259	ENSBTAG00000002259	0	0	0	0	0	0	0	0	0	0	0	0	0	0	0	0	0	0	0	0	0	1	0	0
ENSBTAG00000002260	NCAPD3	45	54	44	45	21	44	22	32	37	28	30	22	57	92	92	119	74	110	97	117	86	89	106	104
ENSBTAG00000002261	LBX1	0	0	0	0	0	0	0	0	0	0	0	0	0	0	0	0	0	0	0	0	0	0	0	0
ENSBTAG00000002266	NPL	1	0	0	0	0	0	0	0	0	0	0	0	1	0	0	0	0	0	1	0	0	0	0	0
ENSBTAG00000002267	ANKRD40	135	225	150	191	98	139	125	114	140	125	104	104	93	154	124	115	69	92	113	80	128	110	100	134
ENSBTAG00000002271	CDADC1	31	36	41	41	32	35	31	45	29	34	50	33	35	71	44	60	37	29	45	45	62	43	39	36
ENSBTAG00000002272	KCTD18	54	43	59	68	40	65	55	61	60	61	57	31	41	51	43	37	32	36	54	35	46	43	41	50
ENSBTAG00000002273	ENSBTAG00000002273	0	0	0	0	0	0	0	0	0	0	0	0	0	0	0	0	0	0	0	0	0	0	0	0
ENSBTAG00000002275	PTP4A1	15	25	16	21	6	11	20	7	18	7	12	12	5	13	7	4	5	10	10	9	9	11	10	9
ENSBTAG00000002277	MLLT1	0	0	0	0	0	0	0	0	0	0	0	3	0	0	0	0	0	0	0	0	1	2	1	0
ENSBTAG00000002278	FBN1	5	3	18	29	16	25	22	82	14	21	65	24	6	2	10	17	4	10	4	16	3	6	20	11
ENSBTAG00000002279	LUC7L3	2158	2734	2078	2823	1378	1577	1121	1702	1309	1567	1261	1258	2494	2800	3413	3560	2754	2753	3391	3288	3412	3139	3442	3172
ENSBTAG00000002280	KIF5B	1022	1035	912	1264	1046	1457	883	1153	1042	1127	912	965	821	838	905	928	812	1032	879	878	699	651	821	769
ENSBTAG00000002281	ZNF354C	4	4	9	13	6	7	5	10	9	6	15	4	7	12	14	10	8	10	10	13	7	10	12	6
ENSBTAG00000002282	EIF1	2248	2004	2533	2558	900	1519	1181	1360	1556	1436	1160	1092	1335	1738	1854	1647	1178	1737	1810	1695	2084	2030	2061	2007
ENSBTAG00000002283	FZD7	0	0	0	0	0	0	0	1	0	0	0	1	0	0	0	0	0	0	0	0	0	0	0	0
ENSBTAG00000002284	ENSBTAG00000002284	0	0	0	0	0	0	0	0	0	0	0	0	0	0	0	0	0	0	0	0	0	0	0	0
ENSBTAG00000002286	DNAJC18	143	155	155	196	67	93	69	81	100	86	71	85	168	262	201	185	150	189	226	212	241	279	249	292
ENSBTAG00000002287	CHD9	572	705	609	684	537	696	460	745	535	668	552	444	449	651	618	569	470	559	568	575	493	442	581	512
ENSBTAG00000002288	NT5DC4	0	0	0	0	0	0	0	0	0	0	0	0	0	0	0	0	0	0	0	0	0	0	0	0
ENSBTAG00000002289	NLRP14	0	0	0	0	0	0	0	0	0	0	0	0	0	0	0	0	1	0	0	0	0	0	0	0
ENSBTAG00000002290	ENSBTAG00000002290	0	0	0	0	0	0	0	0	0	0	0	0	0	0	0	0	0	0	0	0	0	0	0	0
ENSBTAG00000002291	ZBTB41	36	23	27	32	30	63	23	41	45	45	35	29	31	26	30	42	33	33	26	27	25	32	28	23
ENSBTAG00000002292	SMARCA1	4022	3888	5251	6976	5754	6061	6020	8448	6881	5021	6011	7147	663	841	855	748	684	822	750	744	672	696	769	815
ENSBTAG00000002293	ARL5A	259	233	258	327	194	270	208	265	237	237	222	210	174	227	185	224	179	204	263	200	185	187	212	220
ENSBTAG00000002294	SIM1	0	0	0	0	0	0	0	0	0	0	0	0	0	0	0	0	0	0	0	0	0	0	0	0
ENSBTAG00000002295	ATF2	9	9	7	9	13	25	17	28	15	17	22	18	12	5	15	6	8	8	12	4	11	8	3	12
ENSBTAG00000002296	TMEM173	0	0	0	0	0	0	0	0	0	0	0	0	0	0	0	1	0	0	1	0	1	0	1	0
ENSBTAG00000002297	CACNB4	0	0	0	0	0	0	0	0	0	0	0	0	0	0	0	0	0	0	0	0	0	0	0	0
ENSBTAG00000002298	CKAP2L	78	104	53	62	56	70	16	33	58	78	51	38	191	285	366	460	309	313	322	352	289	340	308	354
ENSBTAG00000002299	SEL1L3	0	1	2	3	8	3	4	9	6	7	12	4	21	11	27	22	26	17	30	30	14	10	18	15
ENSBTAG00000002300	DCT	0	0	0	0	0	0	0	0	0	0	1	0	0	0	0	0	0	0	0	0	0	0	0	0
ENSBTAG00000002302	CD59	1	1	5	2	0	2	5	3	0	3	1	2	2	1	3	2	1	2	2	0	3	0	2	1
ENSBTAG00000002303	GLG1	182	195	179	176	326	564	369	437	464	405	347	334	86	113	124	83	81	88	111	123	89	110	102	124
ENSBTAG00000002305	PCSK4	0	0	0	0	0	0	0	0	0	0	0	0	0	0	0	0	0	0	0	0	0	0	0	1
ENSBTAG00000002306	UTP11	335	395	313	410	164	298	240	301	256	275	263	185	210	284	239	254	174	253	261	265	253	276	321	293
ENSBTAG00000002309	CSPG5	4	5	0	4	2	6	2	1	3	3	1	5	6	28	11	5	3	0	3	4	20	14	9	16
ENSBTAG00000002311	REEP6	0	2	1	0	0	0	0	0	1	0	0	0	3	8	3	6	5	14	3	3	8	8	7	7
ENSBTAG00000002313	ITPR2	140	135	176	172	323	393	217	366	363	243	267	351	191	138	265	212	308	270	227	272	218	169	214	228
ENSBTAG00000002315	RNF34	176	149	200	246	131	198	149	175	145	141	134	140	146	121	175	176	129	184	213	187	154	176	180	211
ENSBTAG00000002316	NIPA1	0	0	0	1	0	0	0	1	0	0	0	0	1	1	1	0	0	0	0	1	1	0	0	0
ENSBTAG00000002317	PTN	18	13	24	34	27	28	24	67	13	18	56	30	105	82	168	178	146	123	156	201	78	172	162	129
ENSBTAG00000002319	HMCN2	0	0	0	0	0	0	1	0	0	0	0	0	0	0	0	0	0	0	0	0	0	0	0	0
ENSBTAG00000002321	AMT	94	159	87	151	65	61	51	62	66	59	52	54	96	141	166	233	159	146	177	155	147	142	178	172
ENSBTAG00000002323	USP28	27	47	16	53	42	76	45	54	62	72	48	51	20	26	29	30	30	29	27	31	30	29	28	30
ENSBTAG00000002326	LGALS3	92	76	235	155	38	107	98	165	94	61	106	69	5	5	5	1	4	9	11	6	10	41	52	10
ENSBTAG00000002327	TMEM208	288	338	329	389	147	220	172	182	186	173	170	154	222	316	290	269	202	296	271	248	310	279	298	302
ENSBTAG00000002328	KDM2B	1	2	0	0	2	1	3	3	2	3	3	3	1	1	1	1	0	1	0	1	1	1	2	1
ENSBTAG00000002329	ASAP2	9	13	9	13	10	12	7	16	14	26	14	15	16	17	20	20	17	28	16	25	17	16	26	10
ENSBTAG00000002330	ENSBTAG00000002330	0	0	0	0	0	0	0	0	0	0	0	0	0	0	0	0	0	0	0	0	0	1	0	0
ENSBTAG00000002331	DLGAP5	44	44	28	25	31	39	19	17	30	35	29	22	117	179	184	289	176	177	236	218	172	267	180	204
ENSBTAG00000002332	LSM5	167	185	200	290	73	151	98	137	116	133	98	83	145	276	227	162	104	153	209	194	284	280	257	297
ENSBTAG00000002333	HOPX	17	28	56	74	15	24	32	35	17	21	27	30	29	82	62	51	29	23	31	61	71	105	140	89
ENSBTAG00000002335	HAND1	0	0	0	0	0	0	0	0	0	0	0	0	0	0	0	0	0	0	0	0	0	0	0	0
ENSBTAG00000002336	RCOR1	14	13	18	11	20	19	23	25	18	19	18	9	18	18	23	20	15	17	19	14	11	13	20	13
ENSBTAG00000002340	STEAP4	0	0	0	0	0	0	0	0	0	0	0	0	0	0	0	0	0	0	0	0	0	0	0	0
ENSBTAG00000002341	ETS1	14	8	3	3	5	6	8	11	4	7	16	7	3	1	0	0	2	0	1	0	0	2	5	2
ENSBTAG00000002344	ORAI3	171	162	223	270	113	160	113	137	122	101	117	135	201	209	257	225	220	265	265	250	242	233	288	337
ENSBTAG00000002345	SETD1A	4	5	8	6	19	18	5	12	11	8	9	9	9	9	9	6	8	10	1	18	7	4	5	5
ENSBTAG00000002346	HSD3B7	109	117	98	99	49	79	48	48	68	52	55	54	103	218	139	139	110	133	131	148	134	148	146	158
ENSBTAG00000002347	MAST3	0	0	0	0	0	1	0	0	0	0	0	0	0	0	0	0	0	0	0	0	0	0	1	0
ENSBTAG00000002348	SLC4A4	10	5	25	15	13	17	18	32	9	5	19	26	4	8	5	9	6	5	4	3	2	5	4	11
ENSBTAG00000002349	STX1B	0	2	0	0	0	3	0	2	2	0	2	1	7	8	6	7	3	8	9	9	4	9	15	11
ENSBTAG00000002350	PIK3R2	87	76	80	77	39	63	45	55	47	43	51	51	139	123	151	153	124	155	152	171	134	150	141	191
ENSBTAG00000002352	GGA2	265	298	305	344	116	136	123	162	144	142	127	126	203	221	256	257	206	226	258	229	232	248	252	300
ENSBTAG00000002354	ENSBTAG00000002354	0	0	0	0	0	0	0	0	0	0	0	0	0	0	0	0	0	0	0	0	0	0	0	0
ENSBTAG00000002355	ENSBTAG00000002355	0	0	0	0	0	0	0	0	0	0	0	0	0	0	0	0	0	0	0	0	0	0	0	0
ENSBTAG00000002356	RBM47	1	3	7	13	8	8	28	44	6	10	24	24	9	2	2	5	8	3	6	1	6	2	4	4
ENSBTAG00000002357	TICAM2	62	69	74	95	52	48	53	75	77	49	66	64	60	48	72	53	52	72	63	74	52	74	70	74
ENSBTAG00000002361	TMCC2	23	38	10	32	21	13	17	25	12	21	16	12	10	8	16	16	14	21	6	21	10	11	17	13
ENSBTAG00000002362	APOLD1	5	6	3	11	1	2	1	2	3	0	2	7	6	2	9	3	4	9	5	8	5	9	5	11
ENSBTAG00000002363	SESN2	5	5	8	4	1	4	4	2	2	3	6	3	4	9	1	2	2	3	2	0	4	4	5	4
ENSBTAG00000002367	HCFC1R1	79	100	99	118	53	64	50	66	52	46	62	42	104	129	136	143	108	133	140	120	116	128	161	152
ENSBTAG00000002368	TULP2	19	38	28	31	11	8	11	25	11	17	6	14	49	45	65	104	83	55	75	83	77	62	91	80
ENSBTAG00000002369	TMEM217	0	0	0	0	0	0	0	0	0	0	0	0	3	0	6	2	1	1	3	2	1	4	2	1
ENSBTAG00000002370	ZNF792	3	2	1	2	0	1	0	3	0	2	2	4	1	0	2	1	0	0	1	2	0	0	1	0
ENSBTAG00000002374	ARMC5	11	12	7	11	3	8	8	12	8	6	4	2	4	10	6	8	6	1	3	3	10	7	6	13
ENSBTAG00000002376	PPIL1	118	152	125	211	50	75	73	68	103	88	72	57	101	223	110	121	91	104	124	107	134	164	142	183
ENSBTAG00000002377	PSMB2	463	435	521	488	157	311	277	312	250	253	261	178	399	596	619	527	394	551	568	551	575	578	646	657
ENSBTAG00000002378	NUCB1	886	845	571	845	462	538	431	501	416	496	429	398	796	670	834	1024	761	846	867	969	823	935	972	1006
ENSBTAG00000002380	ENSBTAG00000002380	0	0	0	0	0	0	0	0	0	0	0	0	0	0	0	0	0	0	0	0	0	0	0	0
ENSBTAG00000002381	ZDHHC5	206	199	183	200	93	140	96	116	111	126	85	83	78	163	110	105	74	121	123	109	118	149	129	132
ENSBTAG00000002382	DDX10	228	280	250	313	140	196	171	183	142	138	154	154	453	505	480	431	378	453	458	437	395	459	454	468
ENSBTAG00000002385	SLC35E4	0	0	0	0	0	0	0	1	0	0	0	0	0	0	0	0	0	0	0	0	0	0	1	0
ENSBTAG00000002389	MED19	514	608	580	668	287	347	281	385	311	312	326	271	467	546	558	610	420	601	569	577	563	566	607	593
ENSBTAG00000002390	CCDC184	7	8	9	8	7	3	5	6	3	5	4	4	9	8	12	10	5	3	13	14	10	17	12	16
ENSBTAG00000002391	TGFB1I1	60	57	55	51	18	32	35	34	35	41	38	35	113	126	130	143	111	134	136	104	139	130	110	121
ENSBTAG00000002392	ENSBTAG00000002392	7	4	5	23	14	14	25	27	11	8	19	15	0	0	1	3	2	2	3	4	1	3	4	1
ENSBTAG00000002393	C23H6orf89	39	46	56	62	23	39	27	50	40	27	44	24	112	139	126	126	97	137	142	124	127	132	118	136
ENSBTAG00000002394	TMEM44	0	0	3	1	0	1	1	0	1	0	0	1	0	0	1	0	1	0	0	0	1	2	1	0
ENSBTAG00000002395	HPS3	8	30	33	34	14	24	27	24	16	15	21	15	19	51	39	31	22	40	44	28	45	55	51	49
ENSBTAG00000002398	ZNF567	25	29	37	45	19	24	15	30	27	30	20	24	31	29	27	47	32	38	43	40	48	37	39	53
ENSBTAG00000002401	NPFF	2	0	0	0	0	0	1	1	0	0	0	0	0	0	0	4	0	0	1	0	0	1	0	0
ENSBTAG00000002402	IGF2R	14	21	7	24	12	52	39	65	56	47	41	51	10	11	7	9	8	3	3	8	8	10	3	8
ENSBTAG00000002404	TMX2	336	347	398	427	181	259	190	227	214	217	209	162	275	368	295	327	268	310	354	312	336	350	337	372
ENSBTAG00000002407	TDRD5	0	1	0	1	0	0	0	0	0	0	0	0	2	7	4	8	1	5	3	8	2	5	6	7
ENSBTAG00000002408	FHAD1	0	0	1	0	0	0	0	0	0	0	1	0	0	0	0	1	1	0	2	0	0	15	1	0
ENSBTAG00000002411	CTNND1	377	391	465	502	210	324	258	337	276	257	266	260	310	452	454	509	371	447	516	483	429	481	543	518
ENSBTAG00000002412	CYB5B	63	77	86	85	28	51	53	28	50	50	29	36	47	121	59	47	36	63	78	53	70	87	73	61
ENSBTAG00000002413	MCAT	155	164	168	171	63	97	84	83	60	91	60	62	99	140	132	148	89	122	135	130	107	112	124	123
ENSBTAG00000002414	KCNJ10	0	0	0	0	0	0	0	0	0	0	0	0	0	0	0	0	0	0	0	0	0	0	0	0
ENSBTAG00000002415	TSPAN3	1	4	1	2	4	6	7	3	11	6	9	6	7	1	4	2	5	2	2	5	4	1	5	2
ENSBTAG00000002416	ENSBTAG00000002416	2	0	1	1	1	0	2	0	5	0	2	0	1	0	5	7	2	2	2	0	2	3	0	0
ENSBTAG00000002417	RAB30	252	286	176	340	155	197	143	159	158	209	92	162	520	565	665	631	575	652	827	618	734	770	663	778
ENSBTAG00000002418	TICRR	8	7	3	9	9	6	12	5	13	12	7	5	9	10	16	14	13	5	18	13	7	9	8	6
ENSBTAG00000002419	PIGM	74	116	91	79	55	60	42	80	60	66	54	65	47	70	78	70	47	53	53	77	72	72	78	77
ENSBTAG00000002422	BCL9	0	1	1	0	3	1	0	4	2	1	1	0	2	0	4	1	2	5	1	5	4	2	1	1
ENSBTAG00000002423	PSMD12	370	319	451	467	279	478	437	473	463	404	402	310	287	303	313	257	179	313	296	286	252	282	286	283
ENSBTAG00000002425	SCN9A	38	42	57	71	41	44	45	93	48	37	67	55	128	123	179	213	126	116	151	146	145	126	136	108
ENSBTAG00000002427	ENSBTAG00000002427	0	0	0	0	0	0	0	0	0	0	0	0	0	0	0	0	0	0	0	0	0	0	0	0
ENSBTAG00000002428	PPA2	100	106	131	107	37	98	55	65	92	76	65	72	136	243	197	198	138	153	214	205	194	206	200	261
ENSBTAG00000002430	COL17A1	0	0	0	0	0	0	0	0	0	0	0	0	0	0	0	0	0	0	0	0	0	1	0	0
ENSBTAG00000002431	TRIM24	13	11	10	17	29	33	31	33	33	37	27	30	10	6	21	12	11	8	18	10	10	5	10	8
ENSBTAG00000002432	ABHD13	16	19	31	24	6	11	12	5	17	13	13	13	6	16	10	13	4	7	24	6	10	14	17	13
ENSBTAG00000002434	WDR18	79	70	70	66	32	47	30	41	41	45	55	36	91	116	102	121	102	111	128	112	113	103	113	146
ENSBTAG00000002435	PTPRE	0	1	2	0	1	2	1	2	1	3	12	2	1	5	3	13	5	1	0	0	3	7	2	1
ENSBTAG00000002440	KIF7	2	5	4	3	6	5	6	1	3	9	6	7	0	1	5	1	1	1	5	3	1	1	1	6
ENSBTAG00000002441	PPY	0	0	7	10	0	5	0	7	1	1	4	0	0	0	1	0	0	0	0	0	0	0	1	0
ENSBTAG00000002444	MKI67	59	62	32	43	57	78	34	30	53	79	51	27	289	272	436	612	451	462	453	421	255	335	268	370
ENSBTAG00000002445	ZNF783	0	0	0	0	0	1	0	0	0	0	0	0	0	0	0	0	0	0	0	0	0	0	0	0
ENSBTAG00000002446	ENSBTAG00000002446	0	0	0	0	0	0	0	0	0	0	0	0	0	0	0	0	0	0	0	0	0	0	0	0
ENSBTAG00000002447	C7H19orf44	0	2	1	0	1	0	2	0	0	0	1	0	0	0	0	1	0	0	1	0	0	1	0	0
ENSBTAG00000002448	SNTG1	1	0	1	0	0	0	0	0	0	0	2	1	0	0	0	0	0	0	0	0	0	0	0	1
ENSBTAG00000002450	ENSBTAG00000002450	1	1	0	0	1	0	0	1	0	0	0	0	0	0	2	1	0	0	0	2	1	0	1	0
ENSBTAG00000002451	TTC39A	0	0	0	0	0	0	0	0	0	0	0	0	0	0	0	0	0	0	0	0	0	0	0	0
ENSBTAG00000002452	ASCC2	267	412	479	538	87	228	233	272	277	209	220	132	55	201	93	69	47	62	75	61	138	126	153	130
ENSBTAG00000002454	ALG2	51	50	55	56	24	46	35	43	47	44	37	27	32	45	35	26	33	33	41	33	39	48	37	51
ENSBTAG00000002455	KLHL8	8	9	3	10	10	12	15	8	8	11	6	7	19	6	18	16	13	6	15	12	9	21	11	18
ENSBTAG00000002457	SEC61B	709	809	851	1127	409	804	637	647	750	695	554	607	411	924	608	459	392	490	640	582	857	817	759	907
ENSBTAG00000002458	NUP155	65	74	77	80	47	64	47	37	51	47	40	43	59	90	75	98	50	68	101	80	96	110	95	108
ENSBTAG00000002460	ACTL6A	104	131	122	157	76	129	86	98	137	103	103	82	41	90	63	63	48	67	75	47	64	57	78	90
ENSBTAG00000002462	MRPL47	130	154	156	182	52	119	93	94	104	84	70	66	115	217	171	156	114	139	198	146	162	208	159	197
ENSBTAG00000002463	NDUFB5	538	635	797	810	207	381	365	490	368	348	427	376	598	1020	700	621	536	674	800	675	890	763	862	1007
ENSBTAG00000002464	PLCH2	0	0	0	0	0	0	0	0	0	0	0	0	0	0	0	0	0	0	0	0	0	0	0	0
ENSBTAG00000002467	FAM173A	265	329	184	283	119	186	119	186	160	127	144	132	195	262	184	220	140	205	222	227	214	200	263	305
ENSBTAG00000002468	RPS28	8764	9453	8248	10091	6276	7467	5323	6974	6310	5903	5956	5640	13931	13379	15612	16274	13401	15640	15140	14965	15578	14881	15723	16255
ENSBTAG00000002469	KANK3	0	1	1	0	1	0	0	0	2	1	0	0	0	0	0	0	1	0	0	0	0	0	0	0
ENSBTAG00000002470	CCDC78	1	1	0	0	0	0	1	0	0	0	0	0	0	0	0	0	0	0	0	0	0	0	0	0
ENSBTAG00000002471	CHL1	4	7	1	12	13	11	20	17	5	34	22	9	0	0	0	0	0	0	0	0	0	0	1	1
ENSBTAG00000002472	CASP9	75	76	75	84	28	46	50	57	49	41	48	31	20	56	31	37	17	25	39	37	49	43	47	49
ENSBTAG00000002473	ANGPTL4	183	299	115	254	154	125	36	91	103	160	96	85	14	9	6	10	5	12	12	5	6	21	22	9
ENSBTAG00000002474	MAD1L1	12	18	6	11	5	17	7	9	10	5	3	9	22	20	31	29	15	28	33	20	31	27	29	37
ENSBTAG00000002475	RAB11B	399	334	329	348	147	224	174	183	191	196	149	145	199	221	258	274	214	275	302	267	256	289	299	313
ENSBTAG00000002476	DNAJC16	241	228	163	176	103	158	158	172	139	118	127	120	216	242	155	172	148	188	301	226	199	169	209	208
ENSBTAG00000002477	MRM2	60	67	71	81	32	63	31	30	71	60	32	36	40	46	63	58	43	59	61	42	71	79	61	58
ENSBTAG00000002478	AGMAT	0	0	0	2	0	0	0	0	0	0	0	0	0	0	2	0	0	0	1	0	0	0	0	0
ENSBTAG00000002479	PANK4	62	80	48	104	29	45	26	42	28	29	27	25	57	73	83	79	57	74	66	63	78	84	80	108
ENSBTAG00000002480	NUDT1	65	82	71	100	55	81	51	52	54	45	60	43	144	182	154	195	125	184	157	185	161	172	171	211
ENSBTAG00000002481	HAGHL	18	29	12	26	10	19	14	17	13	20	21	7	7	5	8	6	7	8	3	3	5	11	4	6
ENSBTAG00000002483	HES5	0	0	0	0	0	0	0	0	0	0	0	0	0	0	0	0	0	0	0	0	0	0	0	0
ENSBTAG00000002484	CIAO3	50	76	68	78	42	56	48	44	58	61	31	35	44	67	52	58	39	82	52	47	63	50	45	55
ENSBTAG00000002485	TNS1	5	12	9	22	2	6	5	4	5	1	8	3	16	52	23	18	7	11	15	16	28	43	33	36
ENSBTAG00000002487	UBE3A	728	768	829	948	493	666	560	669	582	584	595	550	667	815	806	741	635	786	835	782	780	769	819	909
ENSBTAG00000002488	LDHC	0	1	1	0	0	0	0	0	2	0	1	1	0	2	0	4	0	3	7	3	1	7	1	1
ENSBTAG00000002489	ENSBTAG00000002489	0	0	0	0	0	0	0	0	0	0	0	0	0	0	0	0	0	0	0	0	0	0	0	0
ENSBTAG00000002490	CHPT1	42	48	49	61	13	13	27	42	20	23	25	24	50	71	59	58	34	42	71	55	56	56	78	84
ENSBTAG00000002492	SYCP3	0	1	0	0	0	0	0	0	0	0	0	0	4	5	0	3	0	1	2	0	0	0	0	2
ENSBTAG00000002493	VPS35	184	200	233	270	195	247	163	257	216	207	198	211	148	196	165	165	139	183	209	176	120	126	150	206
ENSBTAG00000002495	BRD4	805	843	831	922	559	708	530	735	586	597	603	545	712	733	825	922	695	873	842	897	777	787	864	862
ENSBTAG00000002497	ELOVL2	0	0	0	0	0	0	0	0	0	0	0	0	0	0	0	0	0	0	0	0	0	0	0	0
ENSBTAG00000002498	ENSBTAG00000002498	0	0	0	0	0	0	0	0	0	0	0	0	0	0	0	1	0	0	0	0	0	0	0	1
ENSBTAG00000002500	FBXL15	37	48	45	61	23	30	31	23	26	23	18	23	54	55	50	50	50	51	65	54	49	60	57	70
ENSBTAG00000002501	CUEDC2	342	292	421	391	125	201	150	207	161	155	196	164	324	358	407	441	370	406	437	451	404	452	477	516
ENSBTAG00000002503	BSCL2	77	72	99	135	55	40	66	108	55	62	83	71	161	132	152	128	143	127	194	187	120	149	203	176
ENSBTAG00000002504	IREB2	80	66	92	105	114	160	93	166	129	117	120	98	77	77	69	81	89	83	104	91	62	60	81	86
ENSBTAG00000002505	GPR3	0	0	0	0	0	0	0	0	0	0	0	0	0	0	0	0	0	0	0	0	0	0	0	0
ENSBTAG00000002507	ATP5F1A	1768	1557	1840	2005	994	1331	1169	1414	1247	1136	1194	1141	1825	1906	1810	2076	1818	2131	2397	2166	2074	2132	2139	2575
ENSBTAG00000002508	GNG3	5	5	16	3	5	4	3	6	5	1	1	1	7	14	16	23	20	8	17	16	14	21	14	12
ENSBTAG00000002510	HNRNPUL2	21	19	13	19	46	63	43	58	43	62	48	39	26	13	19	31	16	20	24	33	19	18	19	16
ENSBTAG00000002512	HAUS1	18	11	20	21	14	37	19	31	26	15	33	23	26	22	38	20	23	28	36	37	36	20	36	29
ENSBTAG00000002515	ENSBTAG00000002515	0	0	0	0	1	0	0	2	0	0	0	1	1	1	1	0	0	0	0	0	3	1	1	2
ENSBTAG00000002516	CCDC130	110	119	109	143	64	74	80	69	99	94	69	60	150	110	149	144	132	147	142	142	180	139	123	157
ENSBTAG00000002518	NKX6-1	0	0	0	0	0	0	0	0	0	0	0	0	0	0	0	0	0	0	0	0	0	0	0	0
ENSBTAG00000002520	CELF1	47	51	45	50	25	53	42	50	48	28	36	48	15	43	30	27	30	24	31	44	35	32	41	36
ENSBTAG00000002522	SYT5	13	21	19	19	10	18	10	14	9	10	12	13	65	52	113	93	68	95	79	104	93	105	88	95
ENSBTAG00000002524	MRI1	117	122	107	129	73	118	59	48	110	74	49	69	130	97	197	198	147	226	157	157	205	179	174	206
ENSBTAG00000002525	C7H19orf53	334	318	397	428	202	235	212	270	213	217	221	220	331	326	393	340	318	356	373	380	376	393	492	503
ENSBTAG00000002526	BDH2	84	78	121	150	28	46	54	78	26	61	75	78	152	195	211	229	156	167	237	221	218	279	249	272
ENSBTAG00000002527	ZSWIM4	0	0	0	0	1	0	1	0	1	0	0	0	0	0	0	0	0	0	0	0	0	0	0	0
ENSBTAG00000002528	EIF3A	2242	2055	2224	2803	1719	2003	1509	2233	1710	1702	1600	1647	2124	1757	2224	2183	2167	2438	2252	2368	2355	2216	2296	2302
ENSBTAG00000002531	ARHGAP10	103	215	122	319	128	99	144	324	88	137	190	222	76	80	78	101	89	76	93	55	92	73	100	107
ENSBTAG00000002534	EEF1E1	72	85	81	97	24	44	52	41	65	48	34	22	40	93	62	49	23	45	66	45	88	70	76	100
ENSBTAG00000002539	TRIOBP	0	1	0	0	0	1	0	1	0	0	1	1	0	4	2	3	1	1	0	2	1	1	0	0
ENSBTAG00000002542	KRCC1	116	165	181	177	69	117	89	112	96	94	132	111	185	244	208	197	144	184	223	218	245	227	223	247
ENSBTAG00000002545	ENSBTAG00000002545	0	0	0	0	0	0	0	0	0	0	0	0	0	0	0	0	0	0	0	0	0	0	0	0
ENSBTAG00000002549	PTMA	3720	3655	2796	3921	2662	2772	2145	2749	1994	2626	2338	1989	4578	4150	4949	5786	4064	4477	4331	4757	3509	4336	4550	4048
ENSBTAG00000002550	ENSBTAG00000002550	21	10	16	16	9	10	12	17	16	16	10	4	24	10	38	30	30	28	28	22	21	22	27	34
ENSBTAG00000002551	KCNJ8	7	6	6	5	2	2	1	4	1	1	2	2	138	134	243	141	91	130	157	204	157	169	196	130
ENSBTAG00000002554	TCAF1	405	435	400	435	307	403	264	469	366	360	310	281	284	282	358	328	284	300	357	319	336	363	371	384
ENSBTAG00000002555	PDZK1IP1	8	7	1	3	0	9	2	2	1	4	3	4	474	504	908	544	307	914	496	791	921	460	1002	453
ENSBTAG00000002557	MRPL19	201	265	292	359	150	225	212	235	181	179	197	174	202	306	265	238	191	225	277	206	238	246	253	302
ENSBTAG00000002559	MIOX	0	0	0	0	0	0	0	0	0	0	0	0	0	0	0	0	0	0	0	0	0	0	0	0
ENSBTAG00000002561	CCDC120	71	70	62	54	26	57	30	32	37	25	21	26	62	66	67	54	47	78	74	75	60	63	78	82
ENSBTAG00000002562	PRAF2	96	131	115	143	81	90	56	74	82	67	75	74	167	191	169	203	148	173	194	198	208	180	206	205
ENSBTAG00000002563	WDR45	73	130	70	111	19	42	51	41	37	39	41	36	70	91	87	61	41	64	62	75	116	106	93	105
ENSBTAG00000002564	DLG4	0	2	0	2	1	2	2	2	4	1	1	3	3	3	2	1	1	1	1	2	1	0	1	1
ENSBTAG00000002565	ENSBTAG00000002565	1	0	0	2	0	0	0	0	1	1	0	0	4	3	3	5	4	1	1	1	2	5	2	2
ENSBTAG00000002566	PGPEP1	85	84	55	70	28	34	40	48	34	32	37	25	52	32	45	44	17	36	47	35	57	44	48	43
ENSBTAG00000002568	GPKOW	81	104	99	82	31	45	31	60	39	42	38	30	97	109	117	114	98	102	102	105	100	109	91	108
ENSBTAG00000002570	PPP1R21	50	45	54	61	41	50	30	58	49	46	42	41	51	46	67	64	61	59	65	58	67	61	53	55
ENSBTAG00000002571	PDCD2L	73	96	100	89	36	75	42	27	51	41	56	42	18	64	32	33	18	21	36	33	40	52	64	72
ENSBTAG00000002573	UBA2	56	47	71	91	79	131	89	115	108	100	97	64	48	49	61	38	49	54	54	57	45	53	53	49
ENSBTAG00000002574	MYOZ2	0	0	0	0	0	0	0	1	0	0	0	0	0	0	0	0	0	0	0	0	0	0	0	0
ENSBTAG00000002575	SSU72	464	460	613	582	227	336	237	354	301	236	250	260	319	352	442	421	302	326	362	358	417	399	458	516
ENSBTAG00000002576	GLDN	17	31	14	29	45	33	13	11	39	29	10	28	17	39	15	12	9	15	18	12	14	5	9	19
ENSBTAG00000002578	ZMYND11	1001	939	859	1135	933	1143	877	1345	939	934	930	967	991	937	1165	1147	970	1165	1193	1275	981	1083	1236	1019
ENSBTAG00000002579	FBL	777	763	847	808	385	545	415	381	432	490	430	425	824	993	911	1035	805	1014	995	1007	1011	976	1263	1273
ENSBTAG00000002580	MYH14	0	0	0	0	0	0	0	0	1	0	0	0	0	0	0	0	0	0	0	0	0	0	0	0
ENSBTAG00000002581	BOLA-DYA	0	0	0	0	0	1	0	0	0	0	0	0	1	1	0	0	0	0	0	1	0	1	0	0
ENSBTAG00000002582	LYG2	0	0	0	0	0	0	0	0	0	0	0	0	0	0	0	0	0	0	1	0	0	0	0	0
ENSBTAG00000002583	DNALI1	0	0	0	0	0	0	0	0	0	0	0	0	6	11	12	4	6	6	13	12	9	11	7	14
ENSBTAG00000002585	SLC16A2	0	0	0	0	0	0	0	0	0	0	0	0	0	0	0	0	0	0	0	0	0	0	0	0
ENSBTAG00000002586	TCF12	391	423	599	535	297	426	396	584	372	319	433	346	246	311	279	249	232	273	335	263	265	235	309	308
ENSBTAG00000002590	EXOSC10	247	285	294	333	154	215	157	210	177	171	176	138	385	417	434	457	491	521	574	537	589	535	492	654
ENSBTAG00000002591	GLTP	89	126	138	151	47	45	54	86	63	62	51	53	112	162	145	136	83	109	166	137	166	191	150	184
ENSBTAG00000002593	GDAP1L1	0	5	1	2	3	2	4	0	1	1	0	4	10	29	13	24	19	8	25	9	17	19	7	25
ENSBTAG00000002594	ZNF436	0	0	0	0	2	0	0	0	0	1	0	0	0	2	0	0	0	0	0	0	0	0	0	0
ENSBTAG00000002595	ABCB5	0	0	0	0	0	0	0	0	0	0	0	0	0	0	0	0	0	0	0	0	0	0	0	0
ENSBTAG00000002596	VSTM1	0	0	0	0	0	0	0	0	0	0	0	0	0	0	0	0	0	0	0	0	0	0	0	0
ENSBTAG00000002599	MGARP	427	373	541	406	351	565	413	490	488	413	324	489	2894	2968	2381	1553	2292	3222	2939	2337	2996	2297	1979	3244
ENSBTAG00000002600	EFCAB7	6	7	7	19	4	2	16	4	9	5	7	9	13	22	17	12	4	7	14	11	11	10	17	27
ENSBTAG00000002603	PRPF39	277	306	277	434	235	364	257	336	302	300	267	270	296	346	333	289	278	296	363	340	358	352	381	381
ENSBTAG00000002604	SP8	0	0	0	0	0	0	0	0	0	0	0	0	0	0	0	0	0	0	0	0	0	0	0	0
ENSBTAG00000002605	ENSBTAG00000002605	0	0	0	0	0	0	0	0	0	0	1	0	0	0	0	0	0	0	0	0	0	0	0	0
ENSBTAG00000002606	LGR4	8	16	4	12	31	21	14	36	24	29	27	22	7	3	3	5	8	8	6	4	1	3	6	1
ENSBTAG00000002608	2020-09-02	24	11	25	22	22	52	34	46	38	32	39	35	32	30	23	30	26	29	30	23	20	26	26	25
ENSBTAG00000002609	TMIGD1	0	0	2	2	0	0	0	1	0	0	1	0	9	4	7	8	4	7	14	9	6	14	8	5
ENSBTAG00000002610	FKBP3	475	493	808	735	291	536	441	559	472	494	497	396	457	783	600	515	434	486	626	563	595	661	648	806
ENSBTAG00000002612	ENSBTAG00000002612	16	19	23	41	22	24	25	29	28	36	24	18	17	20	22	19	14	13	16	19	28	26	23	25
ENSBTAG00000002613	MIS18BP1	66	55	33	53	68	78	31	45	85	82	56	41	226	229	362	445	291	296	400	391	212	314	281	352
ENSBTAG00000002614	RUFY2	17	9	10	16	16	43	24	38	29	34	35	21	24	19	40	48	22	41	40	40	24	25	20	31
ENSBTAG00000002615	LONRF3	18	30	69	48	23	49	49	99	38	34	82	41	5	19	9	3	3	3	3	8	7	6	8	12
ENSBTAG00000002616	ENSBTAG00000002616	0	0	0	0	0	0	0	0	0	0	0	0	0	0	0	0	0	0	0	0	0	0	0	0
ENSBTAG00000002620	DNA2	0	0	1	0	3	0	0	1	1	1	1	0	5	4	11	8	6	7	5	7	3	4	4	9
ENSBTAG00000002623	SAMSN1	0	0	0	3	1	0	0	0	0	0	2	0	0	1	2	0	0	1	0	0	1	2	1	0
ENSBTAG00000002624	PSTPIP2	42	36	14	7	5	26	7	3	7	12	6	8	5	30	7	4	7	8	3	5	5	2	4	7
ENSBTAG00000002625	MAP3K7	48	55	46	55	29	54	40	49	32	34	36	36	43	74	46	44	33	37	43	45	55	47	54	54
ENSBTAG00000002626	ARHGAP6	8	4	5	10	3	5	21	23	15	6	21	19	32	18	22	26	34	29	33	32	23	22	22	24
ENSBTAG00000002627	ZRANB2	614	686	548	741	544	699	486	784	622	664	601	467	633	606	841	792	627	750	746	659	692	644	697	620
ENSBTAG00000002628	SLC44A2	278	377	234	337	170	230	219	235	251	196	181	215	238	255	195	276	198	246	263	206	289	249	267	338
ENSBTAG00000002629	TEX45	25	45	15	60	25	22	12	29	8	17	15	25	19	24	26	26	16	24	27	25	47	31	31	37
ENSBTAG00000002630	MRTFA	0	1	0	1	0	1	2	7	3	0	2	1	0	1	0	0	0	0	0	0	0	0	1	0
ENSBTAG00000002631	SCNN1A	0	0	0	0	0	0	0	0	0	0	0	0	0	0	0	0	0	0	0	0	0	0	0	0
ENSBTAG00000002632	CSN2	0	0	0	0	0	0	0	0	0	0	0	0	0	0	0	0	0	0	0	0	0	0	0	0
ENSBTAG00000002633	2020-09-09	12	10	22	17	9	11	13	6	8	8	19	12	5	34	9	4	3	4	8	4	7	4	6	12
ENSBTAG00000002634	TMEM115	358	352	362	380	159	199	173	212	175	202	182	166	282	323	303	356	235	304	355	344	320	327	332	375
ENSBTAG00000002635	PGLYRP1	0	0	0	0	0	0	0	0	0	0	0	0	0	0	0	0	0	0	0	0	0	0	1	0
ENSBTAG00000002639	ZDHHC7	21	22	18	16	4	10	3	7	3	8	9	9	7	9	3	9	13	13	6	8	10	4	6	9
ENSBTAG00000002640	KALRN	15	52	13	54	34	14	41	74	17	26	37	55	2	2	6	3	1	3	2	1	2	5	3	1
ENSBTAG00000002641	ENSBTAG00000002641	4	9	7	8	3	11	8	3	4	3	8	6	8	4	6	7	7	7	5	7	4	13	8	8
ENSBTAG00000002642	SLC17A2	0	0	0	0	0	0	0	0	0	0	0	0	0	1	0	0	0	0	0	0	0	0	0	1
ENSBTAG00000002643	VPS52	54	78	73	94	33	51	34	32	43	40	36	40	32	68	82	59	39	47	55	68	65	66	76	79
ENSBTAG00000002644	KCNQ4	0	0	0	0	0	0	0	0	0	0	0	0	0	0	0	0	0	0	0	0	0	0	0	0
ENSBTAG00000002645	SH3BP5L	0	0	0	1	1	1	2	0	2	1	2	0	1	1	1	0	1	0	1	0	0	1	0	1
ENSBTAG00000002646	DYNC1I2	954	946	1104	1186	679	848	710	964	736	739	797	672	714	761	810	880	746	894	863	861	800	767	873	807
ENSBTAG00000002647	RGS10	8	9	6	10	1	2	6	3	3	6	4	3	18	18	10	5	8	4	21	6	8	10	10	9
ENSBTAG00000002648	RPS18	6025	6208	5675	6531	3021	4136	2856	3428	3175	2987	3154	3087	7307	8420	8576	8289	6509	7900	8334	8099	9523	8813	9803	10669
ENSBTAG00000002650	ZPR1	182	211	259	336	84	125	175	126	119	148	133	117	178	186	140	246	157	132	215	145	150	232	171	215
ENSBTAG00000002651	PKP2	6	15	33	38	5	10	11	33	10	4	39	19	11	24	17	25	18	12	24	18	22	31	22	31
ENSBTAG00000002654	DNAJC7	478	578	443	579	354	413	340	515	440	374	413	341	423	498	486	484	408	448	501	451	495	490	445	466
ENSBTAG00000002655	ZWINT	10	9	9	13	3	7	6	7	3	3	8	6	9	33	27	18	20	11	14	33	23	16	27	31
ENSBTAG00000002657	NKIRAS2	0	1	0	3	0	0	1	2	0	0	1	0	1	0	0	0	1	0	0	0	1	1	0	1
ENSBTAG00000002658	STAM	23	14	10	19	31	26	29	37	30	22	35	31	12	11	18	13	17	13	13	16	7	12	14	8
ENSBTAG00000002660	CFAP53	17	10	24	22	8	23	8	20	14	20	12	7	24	12	35	18	20	24	18	33	26	29	34	24
ENSBTAG00000002661	ISLR2	0	0	0	0	0	0	0	0	0	0	0	0	0	0	0	0	0	0	0	0	0	0	0	0
ENSBTAG00000002663	BCAS3	22	9	13	23	46	58	33	41	41	36	50	36	28	14	17	23	26	18	28	16	16	12	13	18
ENSBTAG00000002664	WNT9B	0	0	0	0	0	0	0	0	0	0	0	0	0	0	0	0	0	0	0	0	0	0	0	0
ENSBTAG00000002668	ZNF711	49	51	69	101	76	95	90	106	72	73	108	74	48	60	73	58	65	56	77	80	52	50	50	45
ENSBTAG00000002669	RASSF4	7	13	3	9	15	3	2	13	5	8	11	6	14	4	5	7	10	5	12	4	7	7	6	7
ENSBTAG00000002670	DEPP1	0	0	0	2	0	0	0	0	0	0	0	0	12	1	3	7	11	10	7	1	18	10	19	0
ENSBTAG00000002673	FIGNL2	0	0	0	0	0	0	0	0	0	0	0	0	0	0	0	0	0	0	0	0	0	0	0	0
ENSBTAG00000002674	GNGT1	1	0	0	0	0	1	0	0	0	0	0	0	0	0	0	0	0	0	0	0	0	0	0	0
ENSBTAG00000002675	CCDC7	0	0	0	0	0	1	0	0	0	1	0	0	0	2	3	0	1	1	0	2	0	0	0	0
ENSBTAG00000002676	SAE1	741	902	712	858	385	612	435	502	564	472	457	373	1197	1761	1416	1449	1046	1417	1495	1329	1576	1606	1512	1707
ENSBTAG00000002678	MED18	85	109	116	95	40	50	35	39	39	46	45	34	56	51	70	77	59	84	74	69	69	86	75	83
ENSBTAG00000002679	ENSBTAG00000002679	0	0	0	0	0	0	0	0	0	0	0	0	0	0	0	0	0	0	0	0	0	0	0	0
ENSBTAG00000002680	TMEM132E	0	0	0	0	0	0	0	0	0	0	0	0	0	0	0	0	0	0	0	0	0	0	0	0
ENSBTAG00000002682	MARK4	1	2	1	0	1	4	2	5	2	1	3	0	0	0	3	1	0	1	0	2	0	0	1	0
ENSBTAG00000002683	PFKP	552	572	422	534	220	322	273	315	208	231	250	266	689	1208	909	758	526	686	684	703	757	890	789	901
ENSBTAG00000002685	PITRM1	598	613	428	360	343	456	331	304	462	438	319	259	125	212	135	161	136	130	201	160	135	161	205	178
ENSBTAG00000002686	ENSBTAG00000002686	0	0	0	0	0	0	0	0	0	0	0	0	0	0	0	0	0	0	0	0	0	0	0	0
ENSBTAG00000002687	TSHZ3	0	0	0	0	1	0	0	0	2	1	1	1	0	0	0	0	0	0	0	0	0	0	0	0
ENSBTAG00000002688	ATP1B1	722	620	606	511	476	651	332	539	471	456	462	391	1304	1096	1609	1475	1213	1514	1429	1402	1198	1307	1388	1552
ENSBTAG00000002689	NME7	80	107	117	119	38	57	53	77	44	53	70	37	99	101	101	123	84	119	120	112	121	109	151	122
ENSBTAG00000002690	BLZF1	24	25	28	31	27	37	30	36	51	33	34	38	17	33	30	39	28	27	32	17	19	37	24	27
ENSBTAG00000002691	ELMOD1	0	4	8	3	1	2	1	0	4	0	4	3	4	13	12	5	3	5	4	6	17	17	8	12
ENSBTAG00000002693	KANSL2	113	166	146	168	44	103	63	76	73	70	53	42	67	119	99	79	71	66	96	80	120	133	114	121
ENSBTAG00000002695	MYO1H	0	0	0	0	0	0	0	0	0	0	0	0	0	0	0	0	0	0	0	0	0	0	0	0
ENSBTAG00000002697	KCTD10	416	384	511	494	273	339	265	315	296	255	249	241	122	176	158	189	136	185	173	178	156	152	204	198
ENSBTAG00000002698	UBE3B	60	49	68	66	49	85	59	93	84	78	56	59	41	54	53	57	40	69	59	44	36	43	44	57
ENSBTAG00000002699	KIT	410	376	402	450	379	342	254	471	444	365	387	343	241	178	206	113	190	251	220	329	314	184	359	284
ENSBTAG00000002700	PLA2G2A	0	0	0	0	0	0	0	0	0	0	0	0	0	0	0	0	0	0	0	0	0	0	0	0
ENSBTAG00000002701	UGT3A2	0	0	0	0	0	0	0	0	0	0	0	1	0	0	0	0	0	0	0	0	0	1	0	1
ENSBTAG00000002702	TSPAN32	0	0	0	0	0	0	0	0	0	0	0	0	0	0	0	0	0	0	0	0	0	0	0	0
ENSBTAG00000002703	ATP6V1A	117	131	126	170	84	117	104	131	119	110	124	101	77	115	96	94	82	72	89	106	89	85	102	95
ENSBTAG00000002704	POMT2	106	138	123	122	72	71	55	62	62	60	49	49	169	178	191	184	152	221	205	210	213	204	193	189
ENSBTAG00000002705	REC8	12	14	10	10	3	2	1	4	3	9	7	5	4	4	5	12	1	3	12	1	8	3	12	1
ENSBTAG00000002706	GSTZ1	0	2	0	0	0	0	0	0	0	1	0	0	0	1	1	0	0	0	0	2	1	0	0	1
ENSBTAG00000002707	IPO4	137	154	143	154	86	89	58	73	53	69	62	59	154	156	166	178	166	217	194	202	188	172	231	222
ENSBTAG00000002708	MRPL42	141	155	172	217	70	108	95	101	96	94	108	85	71	164	117	91	88	115	117	113	127	129	107	157
ENSBTAG00000002709	TM9SF1	259	301	247	325	65	214	175	131	223	195	146	134	80	241	148	93	60	84	159	89	240	216	201	228
ENSBTAG00000002710	TSSK4	0	0	0	0	0	0	0	0	0	0	0	0	0	0	0	0	0	0	0	0	0	0	0	0
ENSBTAG00000002712	MDP1	131	146	124	136	64	87	63	68	86	67	58	65	162	161	164	224	141	198	211	224	189	210	223	223
ENSBTAG00000002714	GNAI1	287	315	476	467	153	237	201	325	182	211	285	220	24	53	44	34	32	30	49	35	36	32	95	38
ENSBTAG00000002715	GMPR2	2	0	0	2	7	5	3	1	2	2	2	3	1	1	0	1	0	0	0	1	0	1	0	0
ENSBTAG00000002716	NOL10	219	222	172	219	143	227	135	186	191	168	143	100	167	216	215	186	167	209	187	176	192	159	202	212
ENSBTAG00000002717	INA	0	0	1	1	0	1	2	0	0	0	0	0	0	0	0	0	0	0	0	0	0	0	0	0
ENSBTAG00000002718	TINF2	42	47	52	36	21	40	35	27	22	35	25	23	22	39	48	32	41	34	52	42	27	37	39	45
ENSBTAG00000002719	ORC1	15	5	8	3	3	5	2	2	5	3	3	2	29	32	45	49	36	39	45	43	46	40	40	45
ENSBTAG00000002720	PRPF38A	475	424	443	589	348	469	337	428	385	430	336	308	254	364	454	383	324	353	371	441	352	384	429	371
ENSBTAG00000002721	TUT4	198	221	185	279	238	320	223	322	302	253	239	259	258	170	324	282	227	265	269	306	193	200	239	266
ENSBTAG00000002724	HORMAD1	0	1	0	1	0	0	0	0	0	0	0	0	0	0	0	0	0	0	0	0	0	0	0	0
ENSBTAG00000002725	RNGTT	151	159	169	154	94	121	106	141	118	102	127	98	105	121	118	178	126	148	133	114	132	137	155	155
ENSBTAG00000002726	CDC27	236	306	369	492	217	279	337	461	313	291	363	328	227	218	274	270	241	270	295	268	227	217	225	301
ENSBTAG00000002727	PHACTR4	127	113	124	142	109	137	99	123	137	135	119	115	48	59	85	77	67	74	78	71	70	64	78	101
ENSBTAG00000002728	ARID1B	15	32	26	18	19	28	12	30	20	12	17	13	11	23	23	10	20	12	19	18	23	20	13	18
ENSBTAG00000002730	ELP3	94	108	119	111	50	73	37	45	48	60	52	49	85	103	120	131	112	124	128	110	108	91	123	142
ENSBTAG00000002733	DBX1	0	1	0	0	0	0	0	0	0	0	0	0	0	0	0	0	0	0	0	0	0	0	0	1
ENSBTAG00000002734	EIF3G	706	770	795	801	334	537	361	401	433	423	379	370	741	916	934	895	698	890	818	856	930	885	1014	1045
ENSBTAG00000002735	METTL26	173	133	207	204	43	88	70	82	72	64	83	63	118	158	154	159	124	158	175	164	155	173	188	214
ENSBTAG00000002736	DNMT1	417	429	342	407	221	331	203	260	263	266	246	192	471	650	656	680	507	597	608	617	645	651	706	778
ENSBTAG00000002737	WFIKKN1	0	1	1	1	0	0	0	0	0	0	0	0	0	2	1	1	0	1	1	0	0	2	0	0
ENSBTAG00000002738	S1PR2	0	1	1	0	0	2	1	0	1	0	8	1	1	0	0	0	2	4	0	2	4	2	5	2
ENSBTAG00000002739	PDE1C	0	0	1	0	0	0	1	0	1	0	0	0	0	0	0	0	0	0	0	0	0	0	0	0
ENSBTAG00000002741	ENSBTAG00000002741	0	0	0	0	0	0	0	0	0	0	0	0	0	0	0	0	0	0	0	0	0	0	0	0
ENSBTAG00000002742	MSH2	104	138	75	89	66	71	70	71	54	56	68	64	184	251	174	257	188	189	211	212	214	221	239	243
ENSBTAG00000002743	OSGEP	180	215	138	183	71	120	94	80	90	82	54	72	118	173	151	185	145	169	178	176	189	191	170	238
ENSBTAG00000002744	MUSK	8	4	5	3	13	5	2	5	11	5	22	4	0	1	0	0	0	1	0	0	3	0	19	0
ENSBTAG00000002745	APEX1	1390	1202	1143	1316	755	1051	900	1004	889	849	921	687	755	945	927	922	775	898	868	950	960	935	1063	966
ENSBTAG00000002746	OSTF1	190	230	231	239	92	185	155	152	122	127	139	158	48	88	80	63	42	64	71	59	66	70	106	67
ENSBTAG00000002747	ABCA5	9	16	4	11	12	24	15	23	20	17	18	16	8	10	11	17	6	17	18	8	14	8	10	7
ENSBTAG00000002748	PIP4P1	197	277	151	237	122	158	101	121	151	137	110	78	161	165	174	195	138	212	205	211	211	190	169	211
ENSBTAG00000002749	CRHR1	0	0	0	0	0	0	0	0	0	0	0	0	0	0	0	0	0	0	0	0	0	0	0	0
ENSBTAG00000002750	KRIT1	106	124	120	153	74	103	96	93	101	82	95	79	70	85	99	101	67	108	98	88	92	86	95	93
ENSBTAG00000002751	VSTM5	0	0	0	0	0	0	0	0	0	0	0	0	0	0	0	0	0	0	0	0	0	0	0	0
ENSBTAG00000002755	ANKRD12	1946	2605	1920	3070	1251	1511	1198	1651	1409	1422	1265	1357	1281	1463	1560	1524	1120	1407	1408	1412	1651	1410	1659	1591
ENSBTAG00000002756	ENSBTAG00000002756	22	29	19	14	20	18	6	9	23	26	7	13	84	99	121	152	104	128	139	142	101	122	135	142
ENSBTAG00000002757	IL20	0	0	0	0	0	0	0	0	0	0	0	0	0	0	0	0	0	0	0	0	0	0	0	0
ENSBTAG00000002758	THBD	9	8	9	6	2	2	2	7	3	1	10	3	1	0	0	0	1	3	0	1	2	3	2	0
ENSBTAG00000002763	KMT2B	35	48	55	59	30	28	19	31	33	30	19	29	41	49	53	50	41	65	53	42	41	54	77	38
ENSBTAG00000002764	IGFLR1	0	0	17	34	0	19	6	9	8	23	2	1	2	0	5	32	0	16	4	9	12	13	6	0
ENSBTAG00000002765	CYP24A1	0	0	0	0	0	0	0	0	1	0	0	0	0	0	0	0	0	0	0	0	0	0	0	0
ENSBTAG00000002767	GNB4	0	0	4	3	1	1	0	6	2	4	2	0	0	0	0	0	1	1	0	0	1	0	1	0
ENSBTAG00000002768	SLC35A2	55	60	66	75	24	38	37	32	36	35	21	34	14	48	25	38	10	29	31	33	47	47	43	57
ENSBTAG00000002769	AP1G1	175	172	247	267	89	137	122	172	134	120	97	115	91	112	136	149	108	132	143	133	159	135	143	149
ENSBTAG00000002770	TCN2	147	170	118	108	86	86	84	107	82	58	94	65	223	208	299	268	226	253	237	286	257	220	335	347
ENSBTAG00000002772	GAL3ST3	2	14	2	3	2	7	1	2	2	1	1	1	8	10	6	2	4	3	6	11	11	6	12	15
ENSBTAG00000002773	ENSBTAG00000002773	0	0	0	0	0	0	0	0	0	0	0	0	0	0	0	0	0	0	0	0	0	0	0	0
ENSBTAG00000002774	PTPN23	206	292	213	202	129	137	112	130	123	144	116	96	261	222	316	372	259	331	296	304	334	304	341	310
ENSBTAG00000002775	C5H12orf71	0	0	0	0	0	0	0	0	0	0	0	0	0	0	0	0	0	0	0	0	0	0	0	0
ENSBTAG00000002778	SF3B2	862	784	872	834	733	902	633	868	790	718	677	627	901	885	1112	1095	985	1110	1045	1083	1019	1064	1131	1241
ENSBTAG00000002779	GABRP	0	0	0	0	0	0	0	0	0	0	0	0	0	0	0	0	0	0	0	0	0	1	0	0
ENSBTAG00000002781	GCNT4	0	0	0	0	1	2	0	0	0	0	0	0	0	0	0	0	0	0	0	0	0	0	0	0
ENSBTAG00000002782	ZC3H7B	1	2	1	1	5	5	7	2	2	3	4	3	3	2	3	1	2	6	3	7	1	2	2	3
ENSBTAG00000002783	PCYOX1	298	352	367	376	217	242	176	290	225	225	207	200	342	304	365	459	388	411	432	419	406	413	468	535
ENSBTAG00000002784	COPS5	346	384	478	439	124	239	202	221	231	202	214	177	330	533	439	387	317	377	451	404	541	540	565	651
ENSBTAG00000002786	ENSBTAG00000002786	0	1	0	0	0	0	0	0	0	0	3	0	4	0	0	0	0	0	1	26	0	1	16	1
ENSBTAG00000002788	RAB27B	28	25	18	29	15	21	19	19	17	18	20	21	28	38	51	56	33	45	43	36	57	39	42	44
ENSBTAG00000002791	SEC24C	2	3	3	8	3	6	7	7	6	4	13	9	2	14	0	8	5	5	8	7	2	7	5	4
ENSBTAG00000002792	FUT11	0	1	3	3	5	6	3	7	7	6	1	4	2	2	8	2	3	1	5	3	2	4	3	5
ENSBTAG00000002795	NKTR	491	720	534	771	421	565	414	667	525	651	543	465	701	868	1010	1078	906	860	956	920	819	750	882	875
ENSBTAG00000002796	KLHL3	0	0	0	1	0	3	0	1	0	0	0	1	0	0	0	0	1	0	0	0	0	0	0	0
ENSBTAG00000002798	NABP2	180	236	211	273	118	154	106	141	157	136	105	114	267	236	288	310	202	244	252	254	246	259	295	307
ENSBTAG00000002799	SLC39A5	2	7	2	11	2	2	0	0	1	3	1	2	0	1	3	2	3	3	5	2	2	6	3	2
ENSBTAG00000002803	SULT1C3	0	0	0	0	0	0	0	0	0	0	0	0	0	0	0	0	0	0	0	0	0	0	0	0
ENSBTAG00000002804	PDGFRB	0	0	0	0	0	0	0	0	0	0	0	0	0	0	0	0	0	0	0	0	0	0	0	0
ENSBTAG00000002805	ENSBTAG00000002805	0	0	0	0	0	0	0	0	0	0	0	0	0	0	0	0	0	0	0	0	0	0	0	0
ENSBTAG00000002808	PSMA3	755	802	838	841	265	605	420	525	509	496	492	396	594	918	821	692	591	637	778	750	930	871	900	1035
ENSBTAG00000002809	CAPN10	0	0	0	0	0	0	0	1	0	0	0	0	0	0	1	0	0	0	0	0	0	1	0	0
ENSBTAG00000002810	ZNF777	49	47	47	40	34	49	29	41	39	40	36	24	30	43	55	64	47	42	49	61	66	54	48	68
ENSBTAG00000002813	GAB1	122	141	117	177	82	108	80	119	126	95	83	121	81	61	112	114	85	115	97	123	130	140	153	125
ENSBTAG00000002816	SARM1	7	9	12	7	1	0	4	1	2	3	5	0	4	4	3	6	4	4	7	6	1	6	8	7
ENSBTAG00000002817	SLC46A1	6	1	6	2	6	1	1	4	2	7	2	3	38	35	47	53	45	44	36	74	40	58	64	49
ENSBTAG00000002820	RBBP7	508	537	474	603	244	440	348	361	453	354	306	316	277	490	430	392	316	294	441	416	448	511	544	555
ENSBTAG00000002821	CILP	0	0	0	0	0	0	0	0	0	0	0	0	0	0	0	0	0	0	0	0	0	0	0	0
ENSBTAG00000002822	CNBD2	1	0	0	0	0	0	0	0	0	0	0	0	0	0	2	0	0	0	0	1	0	0	0	1
ENSBTAG00000002823	MPZL1	432	451	467	594	240	353	304	367	366	420	299	300	195	248	250	240	195	231	270	225	284	315	311	355
ENSBTAG00000002824	DPEP3	0	0	0	0	0	0	0	0	0	0	0	0	0	0	1	0	0	0	0	0	0	1	0	0
ENSBTAG00000002826	CLSPN	15	24	6	10	19	23	3	5	27	24	4	8	102	105	157	186	135	132	125	142	127	148	108	167
ENSBTAG00000002827	ACAT2	506	487	266	238	247	381	93	109	388	389	120	97	297	672	336	387	271	366	419	340	353	339	410	489
ENSBTAG00000002828	RNF185	105	150	143	152	77	123	68	83	70	73	76	61	101	129	123	145	111	131	131	125	138	136	149	180
ENSBTAG00000002829	TCP1	900	915	1189	1194	514	780	604	661	605	651	546	613	841	1069	955	1129	928	1154	1106	1102	1098	1118	1263	1315
ENSBTAG00000002830	U2AF2	499	637	440	519	279	431	319	392	379	358	328	269	584	623	609	780	548	668	679	702	609	589	652	687
ENSBTAG00000002833	FBXO22	35	31	56	47	19	30	22	17	15	19	18	28	16	37	34	21	28	34	37	35	42	40	46	41
ENSBTAG00000002834	CCDC69	33	70	73	65	33	36	37	44	42	21	27	26	362	574	492	420	307	521	418	441	501	407	480	514
ENSBTAG00000002835	SMAD1	110	124	122	179	51	115	118	94	96	79	83	108	54	52	38	58	32	56	74	56	51	58	59	66
ENSBTAG00000002836	TAF3	146	149	122	140	92	109	63	97	85	105	80	62	92	113	110	112	90	111	103	121	106	85	104	85
ENSBTAG00000002837	TOR1B	0	2	4	3	0	1	0	2	1	3	3	1	2	1	1	0	0	1	1	1	1	2	1	2
ENSBTAG00000002842	HEATR4	0	0	0	0	0	0	0	0	0	1	0	0	0	0	0	0	1	0	1	2	0	0	1	0
ENSBTAG00000002843	ACOT4	11	9	22	22	5	6	9	5	12	12	7	9	6	17	15	9	11	7	10	15	9	17	11	17
ENSBTAG00000002844	PPFIA3	0	0	0	0	0	0	0	0	0	0	1	0	1	0	0	0	0	0	0	1	0	0	0	1
ENSBTAG00000002845	CDH10	0	0	0	1	0	0	0	0	0	0	1	2	0	0	0	1	1	0	1	0	2	2	1	2
ENSBTAG00000002846	TRAF3IP3	6	10	6	7	3	3	3	2	4	10	1	11	1	3	1	1	0	0	2	0	2	2	1	0
ENSBTAG00000002847	D2HGDH	43	44	59	64	29	41	33	43	37	37	29	22	107	119	169	166	122	134	136	163	154	146	143	162
ENSBTAG00000002848	C16H1orf74	38	26	38	30	14	16	19	27	22	18	24	15	17	28	22	29	18	21	14	30	18	23	28	15
ENSBTAG00000002849	IRF6	0	0	0	0	0	0	0	0	0	0	0	0	0	0	0	0	0	0	0	0	0	1	0	0
ENSBTAG00000002850	HEATR9	0	0	0	0	0	0	0	0	0	0	0	0	0	0	0	0	0	0	0	0	0	0	0	0
ENSBTAG00000002851	ENSBTAG00000002851	0	0	0	0	0	0	0	0	0	0	0	0	0	0	0	0	0	0	0	0	0	0	0	0
ENSBTAG00000002853	HRC	0	2	1	1	0	1	1	1	0	1	1	1	1	2	2	0	0	0	1	1	1	1	1	2
ENSBTAG00000002854	TMEM63A	21	45	23	47	25	25	16	26	20	10	11	24	89	112	87	97	91	83	91	111	92	90	116	123
ENSBTAG00000002855	LEFTY2	0	0	0	0	0	0	0	0	0	0	0	0	0	0	0	0	0	0	0	0	0	0	0	0
ENSBTAG00000002856	MEIG1	0	0	0	0	0	0	0	0	0	0	1	0	0	2	0	2	1	0	1	0	0	0	0	1
ENSBTAG00000002858	ACBD7	37	17	59	13	9	13	20	7	19	12	21	16	1	4	0	0	0	0	0	0	0	0	1	2
ENSBTAG00000002859	ENSBTAG00000002859	0	0	0	0	0	0	0	0	0	1	0	0	0	0	2	3	1	1	0	0	2	5	1	0
ENSBTAG00000002863	ACAA2	107	120	135	128	52	73	53	80	52	64	74	61	127	148	157	166	134	132	180	144	141	148	149	202
ENSBTAG00000002865	KCNIP1	0	0	0	0	0	0	0	0	0	0	0	0	0	0	0	0	0	0	0	0	0	0	0	0
ENSBTAG00000002866	RPIA	56	116	34	161	7	83	47	5	86	69	22	41	4	42	3	7	8	7	7	7	14	22	16	12
ENSBTAG00000002868	GPR6	0	0	0	0	0	0	0	0	0	0	0	1	0	0	0	0	0	0	0	0	0	0	0	0
ENSBTAG00000002869	ARL4A	63	57	70	82	50	70	36	57	51	46	40	65	162	138	163	184	161	185	196	168	144	195	126	165
ENSBTAG00000002871	COPS6	888	836	933	971	398	516	458	528	448	467	450	454	821	1064	1009	1178	938	1027	1117	1138	996	1148	1197	1319
ENSBTAG00000002874	TMEM183A	146	196	203	259	117	175	131	206	175	169	155	138	135	165	173	148	145	164	188	151	178	174	189	227
ENSBTAG00000002878	CHRD	78	77	8	25	22	21	13	26	31	23	13	23	186	168	177	227	168	140	209	184	205	202	229	256
ENSBTAG00000002879	DCPS	47	57	95	81	15	46	49	33	37	36	33	25	56	107	82	73	47	70	83	60	93	105	96	125
ENSBTAG00000002880	SORBS1	1	0	1	0	0	1	0	1	3	1	0	1	5	0	7	8	9	12	5	4	6	5	6	10
ENSBTAG00000002881	AP4M1	77	78	94	93	46	67	32	46	37	38	36	41	85	80	99	112	89	89	100	135	86	120	138	135
ENSBTAG00000002882	LMNB1	3	5	4	4	12	18	2	12	11	16	11	13	5	3	6	9	7	10	3	11	6	6	5	5
ENSBTAG00000002883	RPTOR	1	0	2	4	0	5	3	4	1	4	2	3	1	4	2	3	4	6	1	3	0	5	3	6
ENSBTAG00000002885	MSR1	0	0	1	4	2	4	2	0	2	0	0	0	0	0	2	2	4	1	5	2	5	1	2	1
ENSBTAG00000002887	DDI1	0	0	0	0	0	0	0	0	0	0	0	0	0	0	0	0	0	0	0	0	0	0	0	0
ENSBTAG00000002888	TMTC2	0	0	0	0	0	0	0	0	0	0	1	0	0	1	0	0	1	1	0	0	0	1	0	1
ENSBTAG00000002890	RBM10	618	739	782	922	417	520	432	574	465	432	448	434	598	666	715	732	612	727	816	720	690	716	788	852
ENSBTAG00000002891	HTR5A	0	0	0	0	0	0	0	0	0	1	0	0	0	0	0	0	0	0	0	0	0	0	0	0
ENSBTAG00000002894	TNFSF4	0	0	0	0	0	0	0	0	0	0	0	0	0	0	0	0	0	0	0	0	0	0	0	0
ENSBTAG00000002895	ATOH1	0	1	0	0	0	0	0	0	0	0	0	1	0	0	0	0	0	0	0	0	0	0	0	0
ENSBTAG00000002896	KPNA6	10	9	21	26	27	22	15	40	17	25	26	20	17	14	18	14	18	22	21	13	19	11	22	10
ENSBTAG00000002898	UNC45B	0	0	0	1	0	0	0	0	0	0	0	0	0	1	1	0	0	2	0	1	2	0	1	0
ENSBTAG00000002900	ENSBTAG00000002900	0	0	0	0	0	1	0	0	1	0	0	0	0	1	0	0	0	0	0	0	0	0	0	0
ENSBTAG00000002902	ANO6	342	408	368	472	326	286	261	494	334	290	345	352	14	20	14	28	18	19	12	12	16	17	33	10
ENSBTAG00000002904	ZNF787	0	0	0	0	0	0	0	1	0	0	0	0	0	0	0	0	0	0	0	0	0	0	0	0
ENSBTAG00000002907	C2CD3	8	10	15	17	24	25	27	37	29	27	21	17	12	4	11	12	10	6	5	6	6	6	4	3
ENSBTAG00000002908	GNG4	32	36	18	12	6	27	4	7	17	42	8	3	1	2	0	0	0	2	0	0	0	0	0	0
ENSBTAG00000002910	ECHDC2	10	15	5	11	3	2	4	5	3	2	4	8	30	32	46	52	44	52	68	42	54	59	45	47
ENSBTAG00000002912	INHBA	2992	3453	3448	3491	1588	2158	1335	1804	1291	1910	1376	1919	32078	38369	31053	29733	29321	36296	36073	35222	33639	31463	30330	38455
ENSBTAG00000002913	ENSBTAG00000002913	0	0	0	0	0	0	0	0	0	0	0	0	0	0	0	0	0	0	0	0	0	0	0	0
ENSBTAG00000002914	GALNT18	2	5	14	35	2	4	3	15	3	5	13	9	31	19	63	73	50	21	35	51	41	39	53	58
ENSBTAG00000002915	GPR63	0	0	0	0	0	0	0	0	0	0	0	0	0	0	0	0	0	0	0	0	0	0	0	0
ENSBTAG00000002917	PRKAG2	27	27	48	41	37	25	28	46	31	42	25	25	0	5	1	3	3	0	3	3	4	1	10	1
ENSBTAG00000002918	RAD51	26	26	33	20	10	23	7	11	17	20	12	9	88	105	133	148	90	101	134	135	90	153	126	152
ENSBTAG00000002919	UNC5CL	0	0	0	0	0	0	0	0	0	0	0	0	0	0	0	0	0	0	0	0	0	0	0	0
ENSBTAG00000002920	KAT6B	259	244	129	150	166	241	129	129	180	229	130	116	237	201	216	258	187	231	227	217	184	226	236	185
ENSBTAG00000002921	RMDN3	71	93	86	114	39	67	44	46	66	58	64	50	60	115	100	96	66	78	87	71	95	97	99	98
ENSBTAG00000002922	GAB2	0	0	0	1	3	1	1	0	0	0	2	2	0	0	0	0	0	1	1	0	1	1	0	0
ENSBTAG00000002923	CX3CR1	0	0	0	0	0	0	0	0	0	0	0	0	0	0	0	0	0	0	2	1	0	0	0	1
ENSBTAG00000002924	DUPD1	0	0	0	0	0	0	0	0	0	0	0	0	0	0	0	0	0	0	0	0	0	0	0	0
ENSBTAG00000002928	AMTN	0	0	0	0	0	0	0	0	0	0	0	0	0	0	0	0	0	0	0	0	0	0	0	0
ENSBTAG00000002929	IRF4	0	0	0	0	0	0	0	0	0	0	0	0	0	0	0	0	0	0	0	0	0	0	0	0
ENSBTAG00000002931	BEST3	0	0	0	0	0	0	0	0	0	0	0	0	0	0	0	0	0	0	0	0	0	0	0	0
ENSBTAG00000002934	ADGRF4	0	0	0	0	0	0	0	0	0	0	0	0	0	0	0	0	0	0	0	0	0	0	0	0
ENSBTAG00000002935	TMEM248	19	31	29	36	17	15	12	19	5	10	17	12	12	29	17	19	24	26	21	18	23	15	25	31
ENSBTAG00000002936	PRRX2	0	0	0	1	0	0	0	0	0	0	0	0	0	0	0	0	0	0	0	0	0	0	0	0
ENSBTAG00000002937	ADGRE3	43	50	0	27	7	1	34	18	0	7	22	13	1	0	0	0	0	0	0	0	0	0	0	0
ENSBTAG00000002938	CPED1	143	126	119	132	139	281	175	174	286	255	125	117	84	94	114	100	65	94	112	98	77	89	75	73
ENSBTAG00000002939	FURIN	0	0	0	0	0	1	1	1	0	0	0	0	0	0	0	1	0	0	0	0	0	0	0	0
ENSBTAG00000002940	WNT16	0	0	0	0	0	1	0	0	0	0	0	0	0	0	0	0	0	0	0	0	0	0	0	0
ENSBTAG00000002941	FES	3	4	7	3	1	0	0	0	0	1	1	2	2	5	7	9	4	9	11	15	13	7	13	13
ENSBTAG00000002942	SLC2A10	0	0	0	0	0	0	0	0	0	0	0	0	0	0	0	2	0	0	0	0	0	0	0	0
ENSBTAG00000002943	ENSBTAG00000002943	0	0	0	0	0	0	0	0	0	0	0	0	0	0	0	0	0	0	0	0	0	0	0	0
ENSBTAG00000002944	ATP5MC3	1853	1866	2129	2544	770	1367	1309	1291	1246	1250	1248	1194	1546	2122	1803	1744	1410	1634	2125	1740	2034	2201	2136	2537
ENSBTAG00000002947	LY9	1	0	0	1	0	2	0	0	0	0	1	0	0	0	0	2	0	0	0	0	0	0	0	0
ENSBTAG00000002948	SETD2	152	170	149	227	291	373	255	336	312	359	232	254	144	97	165	142	132	144	143	143	77	81	134	98
ENSBTAG00000002949	CBX1	126	95	134	125	113	179	136	152	132	143	150	84	71	48	72	67	87	80	73	58	44	68	80	64
ENSBTAG00000002950	ENSBTAG00000002950	0	0	0	0	0	0	0	0	0	1	0	0	0	0	0	0	0	0	1	0	0	0	0	0
ENSBTAG00000002951	CD244	0	0	0	0	0	0	0	0	0	0	0	0	0	0	0	0	0	0	0	0	0	0	0	0
ENSBTAG00000002952	TBX19	0	1	0	1	0	0	0	0	0	0	0	1	2	1	2	4	1	3	5	1	3	2	3	4
ENSBTAG00000002953	TXN	1433	1307	1389	1445	444	1196	838	606	1049	780	580	674	739	1591	1070	987	690	844	1092	963	1479	1322	1393	1537
ENSBTAG00000002955	ENSBTAG00000002955	0	0	1	0	0	0	0	0	0	0	0	0	0	0	0	0	0	0	0	0	0	0	0	0
ENSBTAG00000002956	ZNF674	24	41	24	43	14	13	15	19	26	17	9	19	26	29	43	44	33	27	36	41	40	42	44	49
ENSBTAG00000002959	LRCH1	26	10	19	25	41	62	42	51	63	81	44	58	2	0	3	6	1	5	3	2	4	3	2	2
ENSBTAG00000002960	TWF2	517	593	586	789	338	489	384	421	434	400	372	366	392	530	524	561	371	504	501	493	517	546	539	606
ENSBTAG00000002962	PPM1M	2	4	10	4	0	3	3	4	0	3	2	1	0	5	6	1	1	0	1	0	4	4	0	7
ENSBTAG00000002963	SAA4	0	0	0	0	0	0	0	0	0	0	0	0	0	0	0	0	0	0	0	0	0	0	0	0
ENSBTAG00000002964	TXLNB	0	0	0	0	0	0	0	1	1	0	0	0	0	0	1	0	1	1	0	2	0	0	0	0
ENSBTAG00000002965	NEURL3	0	0	0	0	0	0	0	0	0	0	0	0	0	0	0	0	0	0	0	0	0	0	0	0
ENSBTAG00000002966	DNAJC13	142	158	182	199	109	167	131	167	172	179	182	119	79	101	103	86	79	90	91	98	102	111	124	136
ENSBTAG00000002970	INTS6	328	374	241	480	330	378	284	337	295	323	233	325	103	106	131	111	101	131	127	100	107	93	126	119
ENSBTAG00000002971	CUTC	64	52	61	71	25	58	22	36	37	35	27	26	53	83	87	101	73	86	83	96	78	91	80	99
ENSBTAG00000002972	CASC1	18	11	12	12	5	14	6	14	9	10	11	11	52	33	77	81	53	64	65	79	60	60	73	50
[truncated: 22,618 more rows]
